# Supplementary material for: Gut microbe Lactiplantibacillus plantarum undergoes different evolutionary trajectories between insects and mammals
Source: BMC Biol. 2022 Dec 27;20:290. doi: 10.1186/s12915-022-01477-y (PMC9795633; doi:10.1186/s12915-022-01477-y)
Supplement: Supplementary file 8 — Additional file 8: Table S1. List of LpNIZO2877-evolved populations sequenced in this study. [file 12915_2022_1477_MOESM8_ESM.xlsx]

## Sheet: Foglio1
EXPERIMENTAL SETUP	STRAIN	DESCRIPTION	SOURCE
Mouse Intestine (Host setup)	F0 – 1 month	LpNIZO2877-evolved population retrieved from mice faeces during Generation 0 (1 month after monoassociation)	This study
	F0 – 2 months	LpNIZO2877-evolved population retrieved from mice faeces during Generation 0 (2 months after monoassociation)	This study
	F0 – 3 months	LpNIZO2877-evolved population retrieved from mice faeces during Generation 0 (3 months after monoassociation)	This study
	F0 – 10 months	LpNIZO2877-evolved population retrieved from mice faeces during Generation 0 (10 months after monoassociation)	This study
	F1 – 1 month	LpNIZO2877-evolved population retrieved from mice faeces during Generation 1 (1 month after monoassociation)	This study
	F1 – 2 months	LpNIZO2877-evolved population retrieved from mice faeces during Generation 1 (2 months after monoassociation)	This study
	F1 – 3 months	LpNIZO2877-evolved population retrieved from mice faeces during Generation 1 (3 months after monoassociation)	This study
	F2 - 1 month	LpNIZO2877-evolved population retrieved from mice faeces during Generation 2 (1 month after monoassociation)	This study
	F2 – 2 months	LpNIZO2877-evolved population retrieved from mice faeces during Generation 2 (2 months after monoassociation)	This study
	F2 – 3 months	LpNIZO2877-evolved population retrieved from mice faeces during Generation 2 (3 months after monoassociation)	This study
	F3 – 1 month	LpNIZO2877-evolved population retrieved from mice faeces during Generation 3 (1 month after monoassociation)	This study
	F3 – 2 months	LpNIZO2877-evolved population retrieved from mice faeces during Generation 3 (2 months after monoassociation)	This study
	F3 – 3 months	LpNIZO2877-evolved population retrieved from mice faeces during Generation 3 (2 months after monoassociation)	This study
	F4 – 1 month	LpNIZO2877-evolved population retrieved from mice faeces during Generation 4 (1 month after monoassociation)	This study
	F4 – 2 months	LpNIZO2877-evolved population retrieved from mice faeces during Generation 4 (2 months after monoassociation)	This study
Mouse Diet (Diet setup)	T2 – R1	LpNIZO2877-evolved population retrieved from mouse diet, isolated from Transfer 2, Replicate 1.	This study
	T2 – R2	LpNIZO2877-evolved population retrieved from mouse diet, isolated from Transfer 2, Replicate 2.	This study
	T2 – R4	LpNIZO2877-evolved population retrieved from mouse diet, isolated from Transfer 2, Replicate 4.	This study
	T14 – R1	LpNIZO2877-evolved population retrieved from mouse diet, isolated from Transfer 14, Replicate 1.	This study
	T14 – R2	LpNIZO2877-evolved population retrieved from mouse diet, isolated from Transfer 14, Replicate 2.	This study
	T14 – R4	LpNIZO2877-evolved population retrieved from mouse diet, isolated from Transfer 14, Replicate 4.	This study
	SMOOTH (T14- R2)	Rough colony isolated from LpNIZO2877-evolved population isolated from mouse diet, Transfer 14, Replicate 2.	This study
	ROUGH (T14 – R2)	Smooth colony isolated from LpNIZO2877-evolved population isolated from mouse diet, Transfer 14, Replicate 2.	This study
Fly (Host setup)	G2 – 1N	LpNIZO2877 population evolved in presence of the fly, retrieved during fly Generation 2, Replicate 1.	This study
	G2 – 2N	LpNIZO2877 population evolved in presence of the fly, retrieved during fly Generation 2, Replicate 2.	This study
	G2 – 4N	LpNIZO2877 population evolved in presence of the fly, retrieved during fly Generation 2, Replicate 4.	This study
	G8 – 1N	LpNIZO2877 population evolved in presence of the fly, retrieved during fly Generation 8, Replicate 1.	This study
	G8 – 2N	LpNIZO2877 population evolved in presence of the fly, retrieved during fly Generation 8, Replicate 2.	This study
	G8 – 4N	LpNIZO2877 population evolved in presence of the fly, retrieved during fly Generation 8, Replicate 4.	This study
	G14 – 1N	LpNIZO2877 population evolved in presence of the fly, retrieved during fly Generation 14 Replicate 1.	This study
	G14 – 2N	LpNIZO2877 population evolved in presence of the fly, retrieved during fly Generation 14, Replicate 2.	This study
	G14 – 4N	LpNIZO2877 population evolved in presence of the fly, retrieved during fly Generation 14, Replicate 4.	This study
	G20 – 1N	LpNIZO2877 population evolved in presence of the fly, retrieved during fly Generation 20, Replicate 1.	This study
	G20 – 2N	LpNIZO2877 population evolved in presence of the fly, retrieved during fly Generation 20, Replicate 2.	This study
	G20 – 4N	LpNIZO2877 population evolved in presence of the fly, retrieved during fly Generation 20, Replicate 4.	This study
Fly Diet (Diet setup)	T2 – 1M	LpNIZO2877 population evolved in the flydiet, retrieved during Transfer 2, Replicate 1.	This study
	T2 – 2M	LpNIZO2877 population evolved in the flydiet, retrieved during Transfer 2, Replicate 2.	This study
	T2 – 4M	LpNIZO2877 population evolved in the flydiet, retrieved during Transfer 2, Replicate 4.	This study
	T8 – 1M	LpNIZO2877 population evolved in the flydiet, retrieved during Transfer 8, Replicate 1.	This study
	T8 – 2M	LpNIZO2877 population evolved in the flydiet, retrieved during Transfer 8, Replicate 2.	This study
	T8 – 4M	LpNIZO2877 population evolved in the flydiet, retrieved during Transfer 8, Replicate 4.	This study
	T14 – 1M	LpNIZO2877 population evolved in the flydiet, retrieved during Transfer 14, Replicate 1.	This study
	T14 – 2M	LpNIZO2877 population evolved in the flydiet, retrieved during Transfer 14, Replicate 2.	This study
	T14 – 4M	LpNIZO2877 population evolved in the flydiet, retrieved during Transfer 14, Replicate 4.	This study
	T20 – 1M	LpNIZO2877 population evolved in the flydiet, retrieved during Transfer 20, Replicate 1.	This study
	T20 – 2M	LpNIZO2877 population evolved in the flydiet, retrieved during Transfer 20, Replicate 2.	This study
	T20 – 4M	LpNIZO2877 population evolved in the flydiet, retrieved during Transfer 20, Replicate 4.	This study
