# Supplementary material for: Gut microbe Lactiplantibacillus plantarum undergoes different evolutionary trajectories between insects and mammals
Source: BMC Biol. 2022 Dec 27;20:290. doi: 10.1186/s12915-022-01477-y (PMC9795633; doi:10.1186/s12915-022-01477-y)
Supplement: Supplementary file 9 — Additional file 9: Table S2. List of all mutations detected in the genomes of the L. plantarum populations evolved in the mouse diet. [file 12915_2022_1477_MOESM9_ESM.xlsx]

## Sheet: Foglio1
			Mutation Frequencies
			Replicate 1		Replicate 2		Replicate 4
		Sample ID	1	4	2	5	3	6
		Generations	40	280	40	280	40	280
Mutation	p-value	adj. p-value	G2-1	G14-1	G2-2	G14-2	G2-4	G14-4	Annotation	Gene	Description
1001705_G_T	0.00303774	0.00622473	0	0	0.102	0	0	0	intergenic (‑166/‑144)	Nizo2877_0921 ← / → Nizo2877_0922	short‑chain dehydrogenase/oxidoreductase/Acetyltransferase (isoleucine patch superfamily)
1073294_G_A	1.46e-05	3.55941e-05	0	0	0	0.133	0	0	A8V (GCT→GTT)	Nizo2877_0985 ←	3‑oxoacyl‑(acyl‑carrier protein) reductase
1090505_C_A	2.91e-06	7.34545e-06	0	0	0	0.187	0	0	A43S (GCT→TCT)	Nizo2877_2263 ←	hypothetical protein
1103406_G_T	4.28e-33	2.05364e-32	0	0	0	0.439	0	0	S180I (AGT→ATT)	Nizo2877_2274 →	hypothetical protein
1129133_C_T	5.71e-103	8.50539e-102	0	0	0	0	0	0.818	A308V (GCT→GTT)	Nizo2877_2296 →	Lipoteichoic acid synthase LtaS Type IIa
1132722_A_G	2.051282e-318	3.97216012600074e-316	0	0.0039	0	0.0047	0	0.25	intergenic (+80/‑149)	Nizo2877_r0011 → / → Nizo2877_r0012	small subunit ribosomal RNA/large subunit ribosomal RNA
1132724_T_C	1.482197e-322	3.09087468038284e-320	0	0	0	0	0	0.249	intergenic (+82/‑147)	Nizo2877_r0011 → / → Nizo2877_r0012	small subunit ribosomal RNA/large subunit ribosomal RNA
1195514_G_T	7.08e-16	2.37842e-15	0	0	0	0	0	0.232	intergenic (+273/‑118)	Nizo2877_2342 → / → Nizo2877_2343	hypothetical protein/hypothetical protein
149794_G_T	0.000116026	0.000267927	0	0	0	0.125	0	0	A652S (GCC→TCC)	Nizo2877_1330 →	Excinuclease ABC subunit B
181395_C_A	1.35e-112	2.25917e-111	0	0	0	0	0	0.772	G701G (GGC→GGA)	Nizo2877_1354 →	hypothetical protein
1829444_C_A	0.000382386	0.000849712	0	0.134	0	0	0	0	A269D (GCC→GAC)	Nizo2877_2969 →	PTS system fructose‑specific IIA/B/C component
1888494_G_T	1.7e-11	5.07566e-11	0	0.0026	0	0.2	0	0	intergenic (‑171/‑112)	Nizo2877_3020 ← / → Nizo2877_3021	hypothetical protein/Protein of unknown function DUF1447
1917953_G_T	9e-91	1.0844e-89	0	0	0	0.811	0	0	A78D (GCT→GAT)	Nizo2877_3046 ←	Cell division initiation protein DivIVA
1954750_A_C	3.2e-216	1.31442e-214	0	0	0	0	0	0.307	noncoding (71/71 nt)	Nizo2877_t0053 ←	tRNA‑Gly
247915_C_A	0.000259753	0.000585849	0	0	0	0	0	0.107	A287E (GCA→GAA)	Nizo2877_0222 →	Transcriptional regulator of rhamnose utilization AraC family
284316_G_T	3.14e-30	1.4355e-29	0	0	0	0	0	0.481	A139E (GCG→GAG)	Nizo2877_0257 ←	Fructokinase
328109_G_A	4.29e-25	1.76751e-24	0.012	0	0	0	0.095	0.234	P38S (CCC→TCC)	Nizo2877_1495 ←	Dipeptidase
33513_C_A	3.16e-32	1.49769e-31	0	0.289	0	0	0	0	V239V (GTG→GTT)	Nizo2877_0030 ←	A/G‑specific adenine glycosylase
355082_G_T	6.11e-06	1.52525e-05	0	0	0.0059	0.116	0	0	intergenic (‑67/‑63)	Nizo2877_1519 ← / → Nizo2877_1520	permease of the major facilitator superfamily/putative transcriptional regulator
484192_C_T	1.15e-48	7.37033e-48	0	0.35	0	0	0	0	H225Y (CAT→TAT)	Nizo2877_0445 →	Maltose operon transcriptional repressor MalR LacI family
670317_C_A	5.31e-06	1.32922e-05	0	0.101	0	0	0	0	G36G (GGC→GGA)	Nizo2877_1840 →	transcriptional regulator
709612_C_A	4.02e-07	1.04992e-06	0.133	0	0	0	0.022	0	P78Q (CCG→CAG)	Nizo2877_0652 →	integral membrane protein PlnT membrane‑bound protease CAAX family
714092_C_A	1.25e-06	3.20298e-06	0	0	0	0	0	0.117	M287I (ATG→ATT)	Nizo2877_0656 ←	DNA helicase
Total Mutation Frequency			0.145	0.8805	0.1079	2.0157	0.117	3.567
Total Mutation Count			2	6	2	8	2	10
