# Supplementary material for: Gut microbe Lactiplantibacillus plantarum undergoes different evolutionary trajectories between insects and mammals
Source: BMC Biol. 2022 Dec 27;20:290. doi: 10.1186/s12915-022-01477-y (PMC9795633; doi:10.1186/s12915-022-01477-y)
Supplement: Supplementary file 10 — Additional file 10: Table S3. List of all mutations detected in the genomes of the L. plantarum-evolved colonies (Rough and Smooth morphologies) isolated from the mouse diet (Transfer 14, replicate 2). [file 12915_2022_1477_MOESM10_ESM.xlsx]

## Sheet: Foglio1
			Mutation frequencies
			Samples
Mutation ID	Type	Mutation	Rough (G14, R2)	Smooth (G14, R2)	annotation	description
264103_G_T	Synonymous	G→T	0	1	G294G (GGC→GGA)	amino acid transport protein
868086_G_T	Intergenic	G→T	0	1	intergenic (‑126/‑42)	probable metal‑dependent peptidase/hypothetical protein
529541_T_G	Non_Synonymous	T→G	0	0.189	T147P (ACC→CCC)	Fibronectin/fibrinogen‑binding protein
1917953_G_T	Non_Synonymous	G→T	1	0	A78D (GCT→GAT)	Cell division initiation protein DivIVA
