# Supplementary material for: Gut microbe Lactiplantibacillus plantarum undergoes different evolutionary trajectories between insects and mammals
Source: BMC Biol. 2022 Dec 27;20:290. doi: 10.1186/s12915-022-01477-y (PMC9795633; doi:10.1186/s12915-022-01477-y)
Supplement: Supplementary file 11 — Additional file 11: Table S4. List of all mutations detected in the genomes of the L. plantarum populations evolved in the mouse intestine. [file 12915_2022_1477_MOESM11_ESM.xlsx]

## Sheet: Foglio2
			Mutation Frequencies
			F0 Generation				F1 Generation			F2 Generation			F3 Generation			F4 Generation
		Sample ID	9	10	11	12	13	14	15	16	17	18	19	20	21	22	23
		Generations	30	60	90	280	60	90	120	110	150	170	200	230	260	240	280
Mutation	p-value	adj. p-value	F0-1	F0-2	F0-3	F0-10	F1-1	F1-2	F1-3	F2-1	F2-2	F2-3	F3-1	F3-2	F3-3	F4-1	F4-2	Annotation	Gene	Description
1001316_T_C	8.25e-26	3.4356e-25	0	0.031	0.33	0	0	0	0	0	0	0	0	0	0	0	0	Q75R (CAG→CGG)	Nizo2877_0921 ←	short‑chain dehydrogenase/oxidoreductase
1001630_T_C	1e-59	7.9269e-59	0	0.044	0.458	0	0	0	0	0	0	0	0	0	0	0	0	intergenic (‑91/‑219)	Nizo2877_0921 ← / → Nizo2877_0922	short‑chain dehydrogenase/oxidoreductase/Acetyltransferase (isoleucine patch superfamily)
1002276_T_C	0.00126867	0.00267864	0	0	0.101	0	0	0	0	0	0	0	0	0	0	0	0	V143A (GTA→GCA)	Nizo2877_0922 →	Acetyltransferase (isoleucine patch superfamily)
1004316_G_A	4.26e-300	6.41603e-298	0	0	0	1	0	0	0.203	0	0.477	0	0.266	0.399	1	0.078	0.672	G144G (GGC→GGT)	Nizo2877_0925 ←	TetR family regulatory protein
1005956_A_G	1.31e-138	2.77454e-137	0	0.189	1	0.011	0	0.163	0	0	0.391	0	0	0	0.169	0.769	0.054	intergenic (+185/+645)	Nizo2877_2179 → / ← Nizo2877_2180	prophage Lp2 protein 58/Universal stress protein family
1009971_A_G	6.99e-43	4.04049e-42	0	0	0	0	0	0	0	0	0	0	0	0	0.014	0.558	0.02	N27S (AAT→AGT)	Nizo2877_2183 →	hypothetical protein
1010448_A_G	2.61e-05	6.28393e-05	0	0	0	0	0	0.028	0.0055	0	0.128	0	0	0	0	0	0	T225A (ACT→GCT)	Nizo2877_0931 →	hypothetical protein
101201_T_C	7.85e-18	2.78188e-17	0	0	0.011	0	0	0	0	0	0.28	0	0.028	0	0.029	0.092	0	T514T (ACT→ACC)	Nizo2877_1285 →	Heat shock protein 60 family chaperone GroEL
1012669_T_C	4.78e-31	2.2001e-30	0	0.022	0.429	0	0	0	0	0	0	0	0	0	0	0	0.0047	S42S (AGT→AGC)	Nizo2877_0933 →	Integral membrane protein
1012686_T_C	2.23e-09	6.28433e-09	0	0	0	0	0	0	0	0	0	0	0	0	0	0.205	0	I48T (ATT→ACT)	Nizo2877_0933 →	Integral membrane protein
1013358_T_C	0.000955192	0.00203739	0	0	0.0054	0	0	0	0	0	0.161	0	0	0	0	0	0	K313K (AAA→AAG)	Nizo2877_0934 ←	NADPH‑dependent methylglyoxal reductase (D‑lactaldehyde dehydrogenase)
1013533_G_C	0.0028396	0.0058408	0	0	0	0	0	0	0	0	0.132	0	0	0	0	0	0	T255R (ACG→AGG)	Nizo2877_0934 ←	NADPH‑dependent methylglyoxal reductase (D‑lactaldehyde dehydrogenase)
1013658_T_C	1.68e-15	5.58147e-15	0	0	0.256	0	0	0	0	0	0	0	0	0	0	0	0	Q213Q (CAA→CAG)	Nizo2877_0934 ←	NADPH‑dependent methylglyoxal reductase (D‑lactaldehyde dehydrogenase)
101398_T_C	1.45e-17	5.09851e-17	0	0	0.276	0.014	0	0	0	0	0	0	0	0	0	0	0	intergenic (+113/‑137)	Nizo2877_1285 → / → Nizo2877_1286	Heat shock protein 60 family chaperone GroEL/transport protein
1015627_A_G	9.86e-66	8.48586e-65	0	0.099	0.141	0	0	0.26	0	0	0	0	0	0	0	0.559	0.025	intergenic (+118/‑259)	Nizo2877_2189 → / → Nizo2877_2190	UDP‑N‑acetylglucosamine 2‑epimerase/Ribonuclease BN
1017410_T_C	1.19e-81	1.28019e-80	0	0	0.047	0	0	0.3	0	0	0.074	0	0	0	0	0.652	0.129	A61A (GCT→GCC)	Nizo2877_0939 →	hypothetical protein
1018341_A_G	2.18e-10	6.28721e-10	0	0	0.011	0	0	0.034	0	0	0.255	0	0	0	0	0	0	T372A (ACA→GCA)	Nizo2877_0939 →	hypothetical protein
1018475_T_C	8.54e-61	6.89046e-60	0	0	0	0	0	0.203	0	0	0.075	0	0.015	0	0.04	0.675	0.169	G416G (GGT→GGC)	Nizo2877_0939 →	hypothetical protein
1023747_C_T	3.45e-212	1.31732e-210	0	0	0	1	0	0	0.224	0	0.199	0.019	0.242	0.444	1	0.055	0.612	S77S (AGC→AGT)	Nizo2877_0943 →	Histidine kinase of the competence regulon ComD
1024301_T_G	0.000693627	0.00150554	0	0.039	0.127	0	0	0	0	0	0	0	0	0	0	0	0	I99S (ATT→AGT)	Nizo2877_2198 →	hypothetical protein
1025136_G_A	4.77e-54	3.46688e-53	0	0	0	0	0	0	0	0	0	0	0	0	0.073	0.605	0.057	Q377Q (CAG→CAA)	Nizo2877_2198 →	hypothetical protein
1025426_T_C	4.97e-145	1.12281e-143	0.022	0.047	1	0	0	0.188	0	0	0.354	0	0	0	0.061	0.655	0.023	V48A (GTA→GCA)	Nizo2877_2199 →	Nucleotide sugar synthetase‑like protein
1026564_A_G	2.51e-62	2.0873e-61	0	0	0	0	0	0	0	0	0	0	0	0	0.065	0.658	0.105	Y189C (TAT→TGT)	Nizo2877_0945 →	Asparagine synthetase (glutamine‑hydrolyzing)
1027410_A_.	2.08e-55	1.54068e-54	0	0	0	0	0	0	0	0	0	0	0	0	0.065	0.658	0.105	coding (31/1257 nt)	Nizo2877_2201 →	hypothetical protein
1027905_T_C	3.17e-19	1.16606e-18	0	0	0	0	0	0.032	0	0.013	0.181	0	0	0	0.058	0.122	0.017	intergenic (+5/+127)	Nizo2877_0945 → / ← Nizo2877_0946	Asparagine synthetase (glutamine‑hydrolyzing)/D‑alanyl‑D‑alanine carboxypeptidase
103141_T_C	5.4e-09	1.4984e-08	0	0	0	0	0	0	0	0	0.206	0	0	0	0	0	0	I536T (ATC→ACC)	Nizo2877_1286 →	transport protein
1034562_T_C	1.43e-54	1.05346e-53	0	0	0	0	0	0.241	0	0	0.023	0	0	0	0.045	0.528	0.071	intergenic (+178/‑837)	Nizo2877_2206 → / → Nizo2877_2208	dTDP‑glucose 46‑dehydratase/Tyrosine‑protein kinase transmembrane modulator EpsC
103741_C_T	7.8e-13	2.42498e-12	0	0	0.184	0	0	0	0	0	0	0	0	0	0	0	0	G52G (GGC→GGT)	Nizo2877_1287 →	Undecaprenyl‑phosphate N‑acetylglucosaminyl 1‑phosphate transferase
1038929_T_C	1.23e-20	4.65716e-20	0	0	0.263	0	0	0	0	0	0	0	0	0	0	0	0	F112L (TTT→CTT)	Nizo2877_0955 →	hypothetical protein
1041633_T_C	1.12e-13	3.56794e-13	0	0	0	0	0	0	0	0	0	0	0	0	0	0.376	0	R174R (CGT→CGC)	Nizo2877_2215 →	dTDP‑glucose 46‑dehydratase
104270_G_A	1.32e-15	4.41248e-15	0	0	0.026	0	0.031	0	0	0	0.223	0	0	0.015	0.05	0.097	0.016	A229T (GCT→ACT)	Nizo2877_1287 →	Undecaprenyl‑phosphate N‑acetylglucosaminyl 1‑phosphate transferase
1045233_T_C	2.64e-15	8.71747e-15	0	0	0	0	0	0	0	0	0	0	0	0	0	0.235	0	intergenic (+44/‑166)	Nizo2877_0961 → / → Nizo2877_0962	hypothetical protein/histidine protein kinase sensor protein
104681_A_G	2.44e-26	1.02715e-25	0	0.01	0.332	0	0	0	0.0077	0	0	0.011	0	0	0	0	0	F104L (TTT→CTT)	Nizo2877_0102 ←	cell surface protein precursor
1047531_T_C	6.58e-47	4.02672e-46	0	0	0	0	0	0	0	0	0	0	0	0	0.046	0.445	0.082	D62D (GAT→GAC)	Nizo2877_0965 →	putative transcriptional regulator
10480_A_G	2.67e-11	7.89353e-11	0	0	0	0	0	0.015	0	0	0.194	0	0	0	0	0	0	N114S (AAC→AGC)	Nizo2877_1192 →	N‑acetylglucosamine‑6‑phosphate deacetylase
104981_T_.	5.63e-148	1.3507e-146	0	0	0	0.05	0	0	0	0	0.012	0	0	0.364	1	1	0.24	coding (10/1014 nt)	Nizo2877_0102 ←	cell surface protein precursor
1050564_T_.	1.24e-36	6.42761e-36	0	0	0.058	1	0	0.015	0.154	0.033	1	0.051	0.296	1	1	1	1	coding (488/915 nt)	Nizo2877_2225 →	Beta‑13‑glucosyltransferase
1051831_A_G	4.63e-08	1.24523e-07	0.406	0	0.027	0.059	0.091	0.019	0.116	0	0.15	0.042	0.084	0.331	0.134	0.05	0.052	P1169P (CCA→CCG)	Nizo2877_0966 →	hypothetical protein
1051837_G_A	0.000540543	0.00118561	0.341	0.052	0.037	0.035	0.075	0.053	0	0.104	0.097	0	0.045	0.293	0.077	0.134	0.047	E1171E (GAG→GAA)	Nizo2877_0966 →	hypothetical protein
1051846_C_A	0.000251886	0.000568579	0.317	0.049	0.106	0	0.148	0.102	0	0.032	0.147	0.006	0.032	0.25	0.123	0.098	0.028	H1174Q (CAC→CAA)	Nizo2877_0966 →	hypothetical protein
1051879_T_G	6.4e-05	0.00015048	0.116	0	0.018	0	0	0	0	0	0	0	0	0.087	0	0	0	G1185G (GGT→GGG)	Nizo2877_0966 →	hypothetical protein
1051882_A_C	0.00111913	0.00237772	0.107	0	0	0	0	0	0	0	0	0	0	0.096	0	0	0	Q1186H (CAA→CAC)	Nizo2877_0966 →	hypothetical protein
1051885_C_T	0.000121801	0.000280784	0.141	0	0	0	0.0083	0	0	0	0	0.0019	0	0.116	0.0034	0	0	P1187P (CCC→CCT)	Nizo2877_0966 →	hypothetical protein
105523_A_G	1.52e-34	7.54711e-34	0	0	0	0	0	0	0	0	0	0	0	0	0.013	0.518	0.074	D86D (GAT→GAC)	Nizo2877_0103 ←	extracellular protein
105626_A_G	2.29e-37	1.20081e-36	0	0	0	0	0	0	0	0	0.011	0	0	0	0.027	0.564	0.081	V52A (GTT→GCT)	Nizo2877_0103 ←	extracellular protein
1056431_T_C	2.89e-05	6.9519e-05	0	0	0	0.105	0	0	0	0	0	0	0	0	0	0	0	N275N (AAT→AAC)	Nizo2877_2230 →	hypothetical protein
1057573_T_C	5.12e-26	2.13872e-25	0	0	0	0	0	0	0	0	0	0	0	0.0017	0	0.438	0.025	intergenic (+820/+408)	Nizo2877_0970 → / ← Nizo2877_0971	Alcohol dehydrogenase/13‑propanediol dehydrogenase
1058167_T_C	9.82e-25	4.00331e-24	0	0	0.318	0	0	0	0	0	0	0	0	0	0	0	0	K146K (AAA→AAG)	Nizo2877_0971 ←	13‑propanediol dehydrogenase
1058597_T_C	4.88e-40	2.64065e-39	0	0	0	0	0	0	0	0	0	0	0	0	0.018	0.515	0.085	D3G (GAT→GGT)	Nizo2877_0971 ←	13‑propanediol dehydrogenase
1061060_T_C	2.57e-12	7.84602e-12	0	0	0	0	0	0	0	0	0	0	0	0	0	0.286	0	intergenic (+260/‑3089)	Nizo2877_2236 → / → Nizo2877_2237	hypothetical protein/hypothetical protein
1062305_._T	1.22e-56	9.21287e-56	0	0.013	0.362	0	0	0	0	0	0	0	0	0	0	0	0	intergenic (+1505/‑1844)	Nizo2877_2236 → / → Nizo2877_2237	hypothetical protein/hypothetical protein
1065050_T_C	5.46e-32	2.56535e-31	0	0	0.428	0	0	0	0	0	0	0	0	0	0	0	0	N181S (AAT→AGT)	Nizo2877_0979 ←	Catalyzes the cleavage of p‑aminobenzoyl‑glutamate to p‑aminobenzoate and glutamate subunit A
1065758_T_C	3.14e-102	4.57663e-101	0	0.177	1	0	0	0.255	0	0	0.229	0	0	0	0.064	0.618	0.122	C251R (TGC→CGC)	Nizo2877_2238 →	Glycosyltransferase
106645_T_C	1.55e-15	5.16222e-15	0	0	0.236	0	0	0	0	0	0	0	0	0	0	0	0	D35G (GAT→GGT)	Nizo2877_1290 ←	protein co‑occurring with transport system
1068338_T_C	5.93e-42	3.37736e-41	0	0	0	0	0	0.204	0	0	0	0	0	0	0.014	0.545	0.102	I300T (ATC→ACC)	Nizo2877_0981 →	Lipid A export ATP‑binding/permease protein MsbA
1068796_A_G	5.51e-96	7.11315e-95	0	0.063	0.895	0	0	0.233	0	0	0.381	0	0.025	0.018	0.08	0.728	0.041	T85A (ACT→GCT)	Nizo2877_2241 →	putative polysaccharide biosynthesis protein (putative)
1071133_G_A	4.62e-50	3.08493e-49	0	0	0	0	0	0	0	0.014	0.053	0	0	0	0.025	0.543	0.103	L58L (CTG→CTA)	Nizo2877_0983 →	hypothetical protein
1072248_T_C	6.53e-41	3.61282e-40	0	0.054	0.125	0	0	0.193	0	0	0.095	0	0.033	0	0.182	0.593	0.053	intergenic (+98/+66)	Nizo2877_0983 → / ← Nizo2877_0984	hypothetical protein/putative oxidoreductase (putative)
1072480_T_C	3.64e-09	1.01523e-08	0	0	0.208	0	0	0	0	0	0	0	0	0	0	0	0	L324P (CTC→CCC)	Nizo2877_2244 →	putative polysaccharide biosynthesis protein (putative)
1073688_T_C	0.000131666	0.000302754	0	0	0.166	0	0	0	0	0	0.0067	0	0	0	0	0	0	intergenic (+6/‑130)	Nizo2877_2245 → / → Nizo2877_2246	O‑acetyltransferase/Glycosyltransferase
1074526_T_C	0.000139934	0.00032122	0	0	0	0	0	0	0	0	0.145	0	0	0	0	0	0.013	N4S (AAT→AGT)	Nizo2877_0988 ←	Transcriptional regulator
107477_T_C	1.14e-45	6.86787e-45	0	0	0	0	0	0	0	0	0	0	0.024	0	0	0.528	0.073	R221R (CGT→CGC)	Nizo2877_1291 →	ComF operon protein A DNA transporter ATPase
1077561_T_C	1.47e-16	5.03178e-16	0	0	0.296	0.0097	0	0	0	0	0.0071	0	0	0	0.019	0	0	Y558Y (TAT→TAC)	Nizo2877_2248 →	internalin putative (LPXTG motif)
1077801_A_G	3.23e-26	1.3555e-25	0	0	0.422	0	0	0	0	0	0	0	0	0	0	0	0	T638T (ACA→ACG)	Nizo2877_2248 →	internalin putative (LPXTG motif)
1077900_T_C	3.74e-54	2.72558e-53	0	0	0	0	0	0	0	0	0	0	0.013	0	0.064	0.531	0.099	I8V (ATC→GTC)	Nizo2877_0992 ←	Sorbitol‑6‑phosphate 2‑dehydrogenase
1082353_A_G	1.31e-246	6.96355e-245	0	0	0	1	0	0	0.141	0	0.344	0	0.242	0.455	1	0.038	0.642	W183R (TGG→CGG)	Nizo2877_0997 ←	protein containing diguanylate cyclase/phosphodiesterase domain 1 (GGDEF)
1082763_T_C	2.87e-14	9.24058e-14	0	0	0.252	0.0083	0	0.021	0	0	0	0	0	0	0	0	0	intergenic (‑779/‑89)	Nizo2877_2251 ← / → Nizo2877_2252	Undecaprenyl‑phosphate galactosephosphotransferase/hypothetical protein
1082849_G_A	1.01e-235	4.41631e-234	0	0	0	1	0	0	0.212	0	0.227	0	0.2	0.423	0.91	0.048	0.782	F17F (TTC→TTT)	Nizo2877_0997 ←	protein containing diguanylate cyclase/phosphodiesterase domain 1 (GGDEF)
1083086_A_G	1.73e-11	5.15955e-11	0	0	0.234	0.017	0	0	0	0	0	0	0	0	0	0	0	S79G (AGT→GGT)	Nizo2877_2252 →	hypothetical protein
1083973_T_C	9.65e-07	2.4868e-06	0	0	0	0	0	0	0	0	0	0	0	0	0	0.344	0	H22R (CAC→CGC)	Nizo2877_2255 ←	hypothetical protein
1084058_T_C	4.78e-32	2.24975e-31	0	0.028	0.346	0	0	0.014	0	0	0	0	0	0	0	0	0	Q112Q (CAA→CAG)	Nizo2877_0999 ←	hypothetical protein
1085307_T_C	6.42e-20	2.38747e-19	0	0	0.266	0.017	0.0028	0	0	0	0	0	0	0	0	0	0	V267A (GTG→GCG)	Nizo2877_1000 →	Zinc ABC transporter periplasmic‑binding protein ZnuA
1085405_A_G	1.73e-06	4.40378e-06	0	0	0	0	0	0	0	0	0.197	0	0	0	0	0	0.015	R110R (CGT→CGC)	Nizo2877_1001 ←	hypothetical protein
1087535_A_G	2.42e-09	6.79857e-09	0	0	0	0	0	0	0	0	0.238	0	0	0	0	0	0	V169A (GTG→GCG)	Nizo2877_2260 ←	putative extracellular protein gamma‑D‑glutamate‑meso‑diaminopimelate muropeptidase (putative)
1088439_T_C	2.01e-18	7.26548e-18	0	0	0.207	0	0	0	0	0	0	0	0	0	0	0	0	intergenic (‑122/+262)	Nizo2877_1004 ← / ← Nizo2877_1005	hypothetical protein/putative transcriptional regulator
1089245_T_C	9.01e-22	3.4795e-21	0	0	0	0	0	0	0	0	0	0.016	0	0	0	0.333	0	L12S (TTA→TCA)	Nizo2877_1006 →	hypothetical protein
109074_A_G	1.28e-35	6.52271e-35	0	0	0.33	0	0	0	0	0	0.123	0	0.016	0	0	0	0.017	H47R (CAC→CGC)	Nizo2877_1293 →	Ribosomal subunit interface protein
1090964_T_C	0.000744579	0.00160841	0	0	0	0	0	0.022	0	0	0.122	0	0	0	0	0	0	L167L (TTA→CTA)	Nizo2877_1007 →	6‑phospho‑beta‑glucosidase
1091640_A_G	0.000580091	0.00126825	0	0	0	0	0.032	0	0	0	0.106	0	0	0	0	0	0	D392G (GAT→GGT)	Nizo2877_1007 →	6‑phospho‑beta‑glucosidase
1092654_T_C	3.49e-47	2.17004e-46	0	0	0	0	0	0	0	0	0.012	0	0	0	0.066	0.645	0.081	D269D (GAT→GAC)	Nizo2877_1008 →	PTS system cellobiose‑specific IIC component
1094593_T_C	1.41e-21	5.43743e-21	0	0	0	0	0	0	0	0	0	0	0.021	0.019	0.036	0.434	0.022	intergenic (+146/+19)	Nizo2877_2267 → / ← Nizo2877_2268	Glycerol‑3‑phosphate cytidylyltransferase/Gluconate permease
1095161_T_C	2.95e-220	1.2496e-218	0	0	0	1	0	0	0.135	0	0.408	0	0.327	0.375	0.873	0.063	0.805	I145V (ATT→GTT)	Nizo2877_1012 ←	putative transcriptional regulator
1097096_A_G	1.76e-07	4.64592e-07	0	0	0.245	0	0	0	0	0	0	0	0	0	0	0	0	L133P (CTG→CCG)	Nizo2877_2269 ←	Gluconokinase
1099114_T_C	2.56e-05	6.16903e-05	0	0.052	0.155	0	0	0	0	0	0	0	0	0	0	0.012	0	N262S (AAC→AGC)	Nizo2877_2271 ←	hypothetical protein
1100879_A_G	2.22e-44	1.31983e-43	0	0	0	0	0	0.196	0	0	0	0	0	0	0.029	0.461	0.058	M1060V (ATG→GTG)	Nizo2877_1016 →	putative cell surface protein precursor (putative)
1100992_T_C	1.81e-16	6.15673e-16	0	0	0.228	0	0	0	0	0	0	0	0	0	0	0	0	intergenic (+66/‑310)	Nizo2877_1016 → / → Nizo2877_1017	putative cell surface protein precursor (putative)/ABC transporter ATP‑binding and permease protein
1101729_T_C	2.84e-23	1.12727e-22	0	0	0	0	0	0	0	0	0	0	0.019	0	0.029	0.511	0.019	F512L (TTT→CTT)	Nizo2877_2272 →	Peptide chain release factor 3
1102763_A_G	1.28e-98	1.71786e-97	0	0.081	1	0	0	0.116	0	0.02	0.356	0	0	0.03	0.102	0.546	0.03	intergenic (+543/‑105)	Nizo2877_2273 → / → Nizo2877_2274	hypothetical protein/hypothetical protein
1103656_A_G	1.2e-11	3.59867e-11	0	0	0	0	0	0	0	0	0	0	0.025	0	0.017	0.5	0	A263A (GCA→GCG)	Nizo2877_2274 →	hypothetical protein
1104562_T_C	1.26e-34	6.27915e-34	0	0	0	0	0	0	0	0	0	0	0	0	0.035	0.47	0.084	I93T (ATT→ACT)	Nizo2877_1019 →	putative membrane protein
1105368_T_C	3.07e-41	1.71604e-40	0	0	0	0	0	0	0	0	0	0	0	0	0.032	0.547	0.06	I56T (ATT→ACT)	Nizo2877_1021 →	hypothetical protein
1107516_T_C	5.79e-58	4.4216e-57	0	0.076	0.21	0	0.0029	0.184	0	0	0.017	0	0	0	0.037	0.571	0.087	S288S (TCA→TCG)	Nizo2877_1024 ←	Manganese transport protein MntH
1110098_._G	3.78e-41	2.09991e-40	0	0	0	0	0	0	0.433	0	0	0	0	0	0	0	0	intergenic (+22/‑136)	Nizo2877_2279 → / → Nizo2877_2280	Oligopeptide ABC transporter periplasmic oligopeptide‑binding protein OppA/Oligopeptide transport system permease protein OppB
1110098_._T	3.78e-41	2.09991e-40	0	0	0	0	0	0	0.433	0	0	0	0	0	0	0	0	intergenic (+22/‑136)	Nizo2877_2279 → / → Nizo2877_2280	Oligopeptide ABC transporter periplasmic oligopeptide‑binding protein OppA/Oligopeptide transport system permease protein OppB
1111184_T_C	9.71e-09	2.65361e-08	0	0	0	0	0	0	0	0	0.199	0	0	0	0	0	0	S6S (AGT→AGC)	Nizo2877_2281 →	Oligopeptide transport system permease protein OppC
111209_C_T	7.18e-52	4.97826e-51	0	0	0	0	0	0	0	0	0	0	0	0	0.014	0.579	0.068	T441M (ACG→ATG)	Nizo2877_1294 →	Protein export cytoplasm protein SecA ATPase RNA helicase
1114547_T_C	0.00219768	0.00455498	0	0.042	0.159	0	0	0	0	0	0	0	0	0	0	0	0	intergenic (+279/‑262)	Nizo2877_2283 → / → Nizo2877_2284	Oligopeptide transport ATP‑binding protein OppF/hypothetical protein
1115239_A_G	6.1e-11	1.78202e-10	0	0	0	0	0	0.017	0	0	0.25	0	0	0	0	0	0	S312S (TCA→TCG)	Nizo2877_1032 →	Branched‑chain amino acid transport system permease protein LivM
1116143_T_C	8.61e-13	2.67068e-12	0	0	0.218	0	0	0	0	0	0	0	0	0	0	0	0	A35A (GCT→GCC)	Nizo2877_1034 →	Branched‑chain amino acid transport ATP‑binding protein LivF
1118279_T_C	6.9e-12	2.09004e-11	0	0	0	0	0	0	0	0	0.227	0	0	0.017	0	0.087	0	G77G (GGT→GGC)	Nizo2877_1036 →	extracellular protein
1119162_C_T	1.07e-266	8.79021e-265	0	0	0	1	0	0	0.176	0	0.379	0	0.353	0.426	1	0.098	0.484	A19V (GCA→GTA)	Nizo2877_2288 →	Phosphocarrier protein of PTS system
1120406_T_C	2.06e-11	6.11682e-11	0	0	0.233	0	0	0	0	0.012	0	0	0	0	0	0	0	L345S (TTA→TCA)	Nizo2877_2289 →	Phosphoenolpyruvate‑protein phosphotransferase of PTS system
1122077_T_C	1.25e-38	6.67077e-38	0	0.025	0.18	0	0	0.186	0	0	0.059	0	0	0	0.027	0.479	0.082	Y146H (TAT→CAT)	Nizo2877_2290 →	Glycosyltransferase LafA responsible for the formation of Glc‑DAG
1122650_T_C	4.09e-52	2.85038e-51	0	0	0	0	0	0.162	0	0	0.039	0	0	0	0.038	0.641	0.025	A105A (GCT→GCC)	Nizo2877_1040 →	ABC transporter substrate‑binding protein
1130511_T_C	1.07e-18	3.88843e-18	0	0	0	0	0	0	0	0	0	0	0	0	0	0.342	0	Y424Y (TAT→TAC)	Nizo2877_1046 →	Lipid A export ATP‑binding/permease protein MsbA
1131551_A_G	2.05e-32	9.73301e-32	0	0	0	0	0	0	0	0	0	0	0	0	0.013	0.544	0	Q121R (CAG→CGG)	Nizo2877_1047 →	N‑acetylmannosamine kinase
1132025_T_C	8.59e-33	4.09991e-32	0	0	0	0	0	0	0	0	0	0	0	0	0	0.128	0.024	noncoding (904/1521 nt)	Nizo2877_r0011 →	small subunit ribosomal RNA
1132658_T_C	1.45e-08	3.9507e-08	0	0	0	0	0.017	0.0073	0	0	0.224	0	0	0.00043	0	0	0	P177P (CCA→CCG)	Nizo2877_1049 ←	transcriptional regulator (TetR/AcrR family)
1132722_A_G	2.051282e-318	3.97216012600074e-316	0	0	0.0054	0	0	0	0.194	0	0	0	0	0	0	0	0.0094	intergenic (+80/‑149)	Nizo2877_r0011 → / → Nizo2877_r0012	small subunit ribosomal RNA/large subunit ribosomal RNA
1132724_T_C	1.482197e-322	3.09087468038284e-320	0	0	0.0053	0	0	0	0.2	0	0	0	0	0	0	0	0.0094	intergenic (+82/‑147)	Nizo2877_r0011 → / → Nizo2877_r0012	small subunit ribosomal RNA/large subunit ribosomal RNA
1137067_T_C	1.71e-14	5.53199e-14	0	0	0.208	0.023	0	0	0	0	0	0	0	0	0	0	0	intergenic (+82/+302)	Nizo2877_t0041 → / ← Nizo2877_2298	tRNA‑Leu/Adenine phosphoribosyltransferase
1137379_A_G	1.5e-17	5.26067e-17	0	0	0	0	0	0.022	0	0	0.012	0	0	0	0.068	0.359	0.125	L178S (TTA→TCA)	Nizo2877_2298 ←	Adenine phosphoribosyltransferase
1138885_G_C	2.26e-253	1.39247e-251	0	0	0	1	0	0	0.342	0	0.458	0.019	0.243	0.348	1	0.039	0.818	A131P (GCT→CCT)	Nizo2877_1055 →	hypothetical protein
114131_A_G	3.61e-07	9.43752e-07	0	0	0	0	0	0	0	0	0.15	0	0	0	0	0	0.033	S36P (TCG→CCG)	Nizo2877_0112 ←	hypothetical protein
1144006_T_C	8.56e-07	2.21011e-06	0	0	0	0	0	0.032	0	0	0.169	0	0	0	0.016	0	0	D404G (GAT→GGT)	Nizo2877_1061 ←	hypothetical protein
1144046_A_G	9.02e-17	3.11506e-16	0	0	0	0.22	0	0	0	0	0	0	0	0	0	0	0	T143T (ACT→ACC)	Nizo2877_2304 ←	Ferrochelatase protoheme ferro‑lyase
1145703_A_G	1.06e-07	2.82285e-07	0	0	0	0	0	0	0	0	0	0	0	0	0	0.345	0.08	I162I (ATT→ATC)	Nizo2877_2305 ←	S‑methylmethionine permease
1145813_T_C	9.69e-12	2.9156e-11	0	0	0	0	0	0.089	0	0	0.036	0	0	0	0	0.343	0.036	I126V (ATC→GTC)	Nizo2877_2305 ←	S‑methylmethionine permease
1146553_C_T	1.8e-65	1.53453e-64	0	0	0	0.011	0	0	0	0	0.096	0	0.108	0.281	0.627	0.014	0.092	A33V (GCG→GTG)	Nizo2877_1062 →	UbiD family decarboxylase
1147257_T_C	3.28e-09	9.17655e-09	0	0.019	0.021	0	0	0	0.017	0	0.173	0	0	0	0.029	0.078	0	Y268H (TAC→CAC)	Nizo2877_1062 →	UbiD family decarboxylase
1148266_T_C	0.00124739	0.00263781	0	0	0.18	0	0	0	0	0	0	0	0	0	0	0	0	F213S (TTC→TCC)	Nizo2877_2307 →	Poly(glycerol‑phosphate) alpha‑glucosyltransferase
1148439_T_C	1.24e-11	3.71452e-11	0	0	0.262	0	0	0	0	0	0	0	0.0036	0	0	0	0	Y271H (TAT→CAT)	Nizo2877_2307 →	Poly(glycerol‑phosphate) alpha‑glucosyltransferase
1148696_T_C	3.86e-05	9.17131e-05	0	0	0	0	0	0	0	0.048	0.146	0	0	0	0.019	0.01	0	V211A (GTG→GCG)	Nizo2877_1063 →	hypothetical protein
1149156_T_C	7.76e-24	3.10744e-23	0	0	0	0	0	0	0	0	0	0	0	0	0	0.533	0	intergenic (+28/+48)	Nizo2877_2307 → / ← Nizo2877_2308	Poly(glycerol‑phosphate) alpha‑glucosyltransferase/hypothetical protein
1150006_A_.	2.76e-256	1.78151e-254	0	0	0	0	0	0	0	0.048	0.146	0	0	0	0.019	0.01	0	intergenic (‑83/‑131)	Nizo2877_2308 ← / → Nizo2877_2309	hypothetical protein/S‑adenosylmethionine synthetase
1151678_G_A	6.93e-07	1.79267e-06	0	0	0	0	0	0	0	0	0	0	0	0	0	0.273	0	R73Q (CGA→CAA)	Nizo2877_2310 →	Permeases of the major facilitator superfamily
1152910_T_C	7.79e-24	3.11485e-23	0	0	0.287	0	0	0	0	0	0	0	0	0	0	0	0	V39A (GTG→GCG)	Nizo2877_1068 →	tRNA dihydrouridine synthase B
1152996_T_C	1.48e-14	4.81089e-14	0	0	0	0.198	0	0	0	0	0	0	0	0	0	0	0.019	intergenic (+33/‑352)	Nizo2877_2310 → / → Nizo2877_2311	Permeases of the major facilitator superfamily/Phage tail fiber protein
1155718_T_C	4.92e-09	1.36661e-08	0.009	0	0	0	0	0	0	0.026	0.284	0	0	0	0.004	0	0	S791P (TCG→CCG)	Nizo2877_2311 →	Phage tail fiber protein
1155839_A_G	7.93e-20	2.94496e-19	0	0	0	0	0	0	0	0	0.0097	0	0	0	0.048	0.375	0.04	E831G (GAG→GGG)	Nizo2877_2311 →	Phage tail fiber protein
1156411_T_C	2.45e-28	1.08884e-27	0	0.025	0.021	0	0	0.178	0	0	0.014	0	0	0	0	0.526	0.052	S1022P (TCA→CCA)	Nizo2877_2311 →	Phage tail fiber protein
1156594_T_C	3.61e-14	1.15546e-13	0	0	0.3	0	0	0	0	0	0	0	0	0	0	0	0	S1083P (TCA→CCA)	Nizo2877_2311 →	Phage tail fiber protein
1157076_T_C	3.28e-05	7.84826e-05	0	0	0	0	0	0	0	0	0.143	0	0	0	0	0	0	P190P (CCT→CCC)	Nizo2877_1072 →	Ribonucleotide reductase of class III (anaerobic) large subunit
1160035_A_G	2.07e-18	7.4724e-18	0	0	0	0	0	0	0	0	0	0	0	0	0	0.485	0.03	S2230G (AGT→GGT)	Nizo2877_2311 →	Phage tail fiber protein
116069_A_G	0.000271456	0.00061072	0	0	0	0	0	0	0	0	0.122	0	0	0	0	0	0	A594A (GCT→GCC)	Nizo2877_0114 ←	Lactose and galactose permease GPH translocator family
1161248_T_C	5.89e-15	1.93315e-14	0	0	0	0.047	0	0	0	0	0	0	0	0.043	0.267	0	0.018	L354L (TTG→CTG)	Nizo2877_1075 →	protein containing diguanylate cyclase/phosphodiesterase domain 1 (GGDEF)
1163156_G_A	9.21e-17	3.17663e-16	0	0	0	0	0	0	0	0	0	0	0	0	0	0.276	0	intergenic (+104/‑283)	Nizo2877_1077 → / → Nizo2877_1078	hypothetical protein/hypothetical protein
116649_A_G	1.87e-08	5.08482e-08	0.00055	0.023	0.113	0	0	0	0.0024	0	0	0	0	0	0	0	0	L401P (CTC→CCC)	Nizo2877_0114 ←	Lactose and galactose permease GPH translocator family
1167321_T_C	5.08e-49	3.27123e-48	0	0	0	0	0	0.25	0	0	0.04	0	0	0	0.038	0.55	0.075	Y34H (TAT→CAT)	Nizo2877_1080 →	putative lipase/esterase (putative)
1168319_T_C	2.06e-20	7.73499e-20	0	0	0	0	0	0	0	0	0	0	0	0	0	0.387	0	Y47Y (TAT→TAC)	Nizo2877_1081 →	Alkaline phosphodiesterase I / Nucleotide pyrophosphatase
1168738_T_C	0.00114993	0.00243933	0	0	0.123	0.026	0	0	0	0	0	0	0	0	0	0	0	V307A (GTC→GCC)	Nizo2877_2318 →	Leucyl‑tRNA synthetase
1169483_G_.	8.77e-30	3.98917e-29	0	0	0	0	0	0.25	0	0	0.04	0	0	0	0.038	0.55	0.075	intergenic (+9/‑99)	Nizo2877_1081 → / → Nizo2877_1082	Alkaline phosphodiesterase I / Nucleotide pyrophosphatase/putative membrane protein
1170304_T_C	1.06e-48	6.80962e-48	0	0	0	0.0018	0	0	0	0	0.047	0	0.027	0	0.038	0.69	0.062	F104L (TTC→CTC)	Nizo2877_1083 →	putative membrane protein
1170582_T_C	1.6e-13	5.07916e-13	0	0	0	0	0	0	0	0	0	0	0	0	0	0.333	0	intergenic (+337/‑187)	Nizo2877_2318 → / → Nizo2877_2319	Leucyl‑tRNA synthetase/Membrane protein involved in the export of O‑antigen teichoic acid lipoteichoic acid
117124_A_G	8.68e-11	2.53027e-10	0	0	0	0	0	0	0	0	0.205	0	0	0	0	0	0.0094	intergenic (+169/‑176)	Nizo2877_1298 → / → Nizo2877_1299	Phosphate regulon sensor protein PhoR (SphS)/Phosphate ABC transporter periplasmic phosphate‑binding protein PstS
1171998_G_A	5.37e-13	1.68887e-12	0	0.052	0.3	0	0	0	0	0	0	0	0	0	0	0	0.02	M410I (ATG→ATA)	Nizo2877_2319 →	Membrane protein involved in the export of O‑antigen teichoic acid lipoteichoic acid
1172997_T_C	0.000811696	0.00174091	0	0	0.156	0	0	0	0	0	0	0	0	0	0	0	0	I184T (ATC→ACC)	Nizo2877_2320 →	Ribosomal small subunit pseudouridine synthase A
1174278_T_C	4.67e-33	2.23681e-32	0	0	0	0	0	0.118	0	0	0.031	0	0	0	0.04	0.451	0.016	N625S (AAC→AGC)	Nizo2877_1086 ←	Excinuclease ABC subunit A ‑like of unknown function
117477_A_G	1.24e-81	1.32871e-80	0	0	0	0	0	0	0	0	0	0	0.016	0	0.018	0.625	0.157	L125S (TTA→TCA)	Nizo2877_0114 ←	Lactose and galactose permease GPH translocator family
1174860_T_C	0.00132798	0.00279733	0	0	0.149	0	0	0	0	0	0	0	0	0	0	0	0	N431S (AAT→AGT)	Nizo2877_1086 ←	Excinuclease ABC subunit A ‑like of unknown function
1175947_G_A	0.00301611	0.00618976	0	0	0	0	0	0	0.019	0	0	0	0	0	0.06	0.119	0.017	K77K (AAG→AAA)	Nizo2877_2323 →	Universal stress protein family
1176269_C_T	0.00487761	0.0098095	0	0	0	0	0	0	0	0	0	0	0	0	0.107	0	0	intergenic (‑118/‑26)	Nizo2877_1086 ← / → Nizo2877_1087	Excinuclease ABC subunit A ‑like of unknown function/Integral membrane protein
1178881_A_G	2.49e-10	7.15842e-10	0	0	0	0	0	0	0	0	0.231	0	0	0	0	0	0	H223R (CAC→CGC)	Nizo2877_1088 →	hydrolase HAD superfamily Cof family
1180935_T_C	9e-31	4.13542e-30	0	0	0	0	0	0	0	0	0	0	0	0	0.014	0.428	0.143	V40A (GTC→GCC)	Nizo2877_2328 →	Glycerophosphoryl diester phosphodiesterase
1181625_C_T	6.3e-213	2.4399e-211	0	0	0	1	0	0	0.229	0	0.465	0	0.294	0.517	1	0.088	0.64	R197W (CGG→TGG)	Nizo2877_1090 →	membrane‑bound protease CAAX family
118478_A_G	6.08e-05	0.000143081	0	0	0	0	0	0	0	0	0.12	0	0.018	0	0	0	0.018	T481T (ACT→ACC)	Nizo2877_0115 ←	Beta‑galactosidase
1185788_T_C	1.47e-07	3.89557e-07	0	0	0	0	0	0	0	0	0.163	0	0	0	0	0	0	Y162C (TAT→TGT)	Nizo2877_2331 ←	Phage infection protein
1187243_T_C	3.81e-11	1.11906e-10	0	0	0	0	0	0	0	0	0	0	0	0.114	0.052	0.096	0.13	I118M (ATA→ATG)	Nizo2877_2333 ←	ABC transporter permease protein
1187784_T_C	6.93e-25	2.84224e-24	0	0	0.296	0	0	0	0	0	0	0	0	0	0	0	0	G338G (GGT→GGC)	Nizo2877_1097 →	hypothetical protein
1188524_T_C	2e-63	1.6891e-62	0	0	0	0	0	0	0	0	0.03	0	0.014	0	0	0.597	0.123	V585A (GTT→GCT)	Nizo2877_1097 →	hypothetical protein
119024_A_G	2.84e-83	3.14255e-82	0	0.0092	0	0	0	0	0	0	0	0	0	0	0.033	0.705	0.091	A299A (GCT→GCC)	Nizo2877_0115 ←	Beta‑galactosidase
1190271_T_G	2.23e-33	1.07763e-32	0	0	0.415	0	0	0	0	0	0	0	0	0	0	0	0	K32T (AAG→ACG)	Nizo2877_1098 ←	integral membrane protein
1192983_T_C	1.72e-40	9.36329e-40	0	0	0	0	0	0	0	0	0	0	0.021	0	0.021	0.6	0.07	D44D (GAT→GAC)	Nizo2877_1100 →	ABC transporter ATP‑binding and permease protein
1198602_T_C	2.86e-51	1.95794e-50	0	0	0	0	0	0.143	0	0	0.013	0	0	0	0.047	0.537	0.102	G148G (GGT→GGC)	Nizo2877_1104 →	hypothetical protein
119912_A_G	3.05e-40	1.65702e-39	0	0.01	0.3	0	0	0	0	0	0	0.013	0	0	0	0	0	N3N (AAT→AAC)	Nizo2877_0115 ←	Beta‑galactosidase
1199768_T_C	6.28e-12	1.90437e-11	0	0	0.184	0	0	0	0	0	0	0	0	0	0	0	0	L258L (TTA→CTA)	Nizo2877_1105 →	Aspartate aminotransferase
119993_A_G	2.46e-24	9.99859e-24	0	0.0094	0.063	0	0	0	0	0	0.239	0	0	0.013	0.061	0.0097	0.014	intergenic (‑73/‑174)	Nizo2877_0115 ← / → Nizo2877_0116	Beta‑galactosidase/Galactose operon repressor GalR‑LacI family of transcriptional regulator
1201122_A_G	1.21e-25	5.02345e-25	0	0	0	0	0	0	0	0	0.019	0	0	0	0	0.511	0.019	Y11Y (TAT→TAC)	Nizo2877_2350 ←	hypothetical protein
1201434_T_C	2.37e-09	6.66501e-09	0	0.032	0.025	0	0	0	0	0	0.143	0	0	0	0.034	0.086	0.021	intergenic (+505/+1269)	Nizo2877_1106 → / ← Nizo2877_1107	hypothetical protein/putative FMN hydrolase 5‑Amino‑6‑(5'‑phosphoribitylamino)uracil phosphatase
1201606_T_C	2.49e-05	6.00569e-05	0	0	0	0	0	0	0	0	0.192	0	0	0	0	0.016	0.024	intergenic (+677/+1097)	Nizo2877_1106 → / ← Nizo2877_1107	hypothetical protein/putative FMN hydrolase 5‑Amino‑6‑(5'‑phosphoribitylamino)uracil phosphatase
1201926_._A	6.65e-79	6.80308e-78	0	0	0	0	0	0	0	0	0	0	0	0	0	0.569	0.123	intergenic (+997/+777)	Nizo2877_1106 → / ← Nizo2877_1107	hypothetical protein/putative FMN hydrolase 5‑Amino‑6‑(5'‑phosphoribitylamino)uracil phosphatase
1202104_G_A	9.53e-91	1.14318e-89	0	0.125	0.141	0	0	0.343	0	0	0.064	0	0	0	0	0.616	0.102	intergenic (+1175/+599)	Nizo2877_1106 → / ← Nizo2877_1107	hypothetical protein/putative FMN hydrolase 5‑Amino‑6‑(5'‑phosphoribitylamino)uracil phosphatase
120272_A_.	4.19e-172	1.15909e-170	0	0.087	0.414	0	0	0.276	0	0	0.5	0	0.026	0.025	0.102	1	0.169	coding (106/1011 nt)	Nizo2877_0116 →	Galactose operon repressor GalR‑LacI family of transcriptional regulator
1204614_T_.	7.21e-164	1.93528e-162	0	0	0	0	0	0	0	0	0.192	0	0	0	0	0.016	0.024	intergenic (+47/‑313)	Nizo2877_1109 → / → Nizo2877_1110	Universal stress protein family/putative oxidoreductase (putative)
1204835_A_G	6.24e-07	1.61572e-06	0	0	0.013	0	0	0	0	0	0.19	0	0	0	0.016	0	0	intergenic (+268/‑92)	Nizo2877_1109 → / → Nizo2877_1110	Universal stress protein family/putative oxidoreductase (putative)
1207231_A_G	1.69e-10	4.88964e-10	0	0	0	0.2	0	0	0	0	0	0	0	0	0	0	0	V66A (GTG→GCG)	Nizo2877_2357 ←	putative membrane protein
120915_T_C	1.47e-06	3.75251e-06	0	0	0	0	0.034	0.193	0	0	0	0	0	0	0	0	0	V250A (GTG→GCG)	Nizo2877_0116 →	Galactose operon repressor GalR‑LacI family of transcriptional regulator
1211791_T_C	7.98e-76	7.83833e-75	0	0.091	0.124	0	0	0.201	0	0	0.035	0	0	0	0.017	0.65	0.075	T121A (ACT→GCT)	Nizo2877_1118 ←	Chromosome initiation inhibitor
1211882_T_C	8.48e-07	2.19154e-06	0	0	0.165	0	0	0	0	0	0	0	0	0	0	0	0	Q90Q (CAA→CAG)	Nizo2877_1118 ←	Chromosome initiation inhibitor
121219_A_G	0.000407508	0.000903315	0	0	0	0	0	0	0	0	0	0	0	0	0.167	0	0	intergenic (+42/+53)	Nizo2877_0116 → / ← Nizo2877_0117	Galactose operon repressor GalR‑LacI family of transcriptional regulator/Alfa‑L‑rhamnosidase
1213087_T_C	2.61e-30	1.19522e-29	0	0	0.5	0	0	0	0	0	0	0	0	0	0	0	0	L175L (TTG→CTG)	Nizo2877_2360 →	hypothetical protein
1214036_T_C	2.87e-74	2.75907e-73	0	0.057	0.125	0	0	0.206	0	0	0.06	0	0	0	0.07	0.662	0.096	V36V (GTT→GTC)	Nizo2877_1121 →	glucose uptake protein
1214682_A_G	4.1e-47	2.53769e-46	0	0	0	0	0	0	0	0	0.032	0	0	0	0	0.616	0.058	M252V (ATG→GTG)	Nizo2877_1121 →	glucose uptake protein
1214829_T_C	1.22e-34	6.09101e-34	0	0	0	0	0	0	0	0	0	0	0	0	0	0.417	0	intergenic (+46/‑465)	Nizo2877_1121 → / → Nizo2877_1122	glucose uptake protein/Glucose 1‑dehydrogenase
1215025_A_G	0.00376837	0.00765821	0	0	0.103	0	0	0	0	0	0	0	0	0	0	0	0	intergenic (+242/‑269)	Nizo2877_1121 → / → Nizo2877_1122	glucose uptake protein/Glucose 1‑dehydrogenase
1215515_A_G	2.74e-64	2.32129e-63	0	0	0	0	0	0.204	0	0	0.076	0	0	0	0	0.635	0.05	A74A (GCA→GCG)	Nizo2877_1122 →	Glucose 1‑dehydrogenase
1215562_T_C	0.000488969	0.00107772	0	0	0.115	0	0	0	0	0	0	0	0	0	0	0	0	V90A (GTT→GCT)	Nizo2877_1122 →	Glucose 1‑dehydrogenase
1216660_T_C	7e-19	2.55755e-18	0	0	0	0	0	0.025	0	0	0	0	0	0	0.019	0.425	0.103	S237S (AGT→AGC)	Nizo2877_2363 →	hypothetical protein
1218311_A_G	1.09e-29	4.94973e-29	0	0.012	0	0	0	0.062	0	0	0.033	0	0	0	0.016	0.565	0.088	Q388R (CAG→CGG)	Nizo2877_2364 →	hypothetical protein
1218691_T_C	4.1e-05	9.716e-05	0	0	0	0	0	0	0	0	0	0	0	0	0	0.216	0.019	L515L (TTG→CTG)	Nizo2877_2364 →	hypothetical protein
122004_T_C	1.81e-33	8.77801e-33	0	0.026	0.335	0	0	0	0	0	0	0	0	0	0	0	0	Y138H (TAC→CAC)	Nizo2877_1304 →	Phosphate transport system regulatory protein PhoU
1223690_G_A	0.00247957	0.00513138	0	0	0.161	0.012	0	0	0	0.034	0	0	0	0	0	0	0.014	A32T (GCC→ACC)	Nizo2877_2369 →	acetyltransferase GNAT family
1225304_T_C	1.89e-05	4.5789e-05	0	0	0	0	0	0	0	0	0.171	0	0	0	0	0	0	F117L (TTC→CTC)	Nizo2877_1135 →	integral membrane protein
1226534_T_C	2.82e-49	1.83334e-48	0	0.026	0.146	0	0	0.205	0	0	0.021	0	0	0	0	0.511	0.085	intergenic (‑176/‑17)	Nizo2877_1136 ← / → Nizo2877_1137	Signal peptidase I/Galactoside O‑acetyltransferase
1227577_A_G	3.2e-170	8.76283e-169	0	0	0	0.29	0	0	0	0	0.234	0	0.348	0.52	1	0.063	0.466	I90V (ATC→GTC)	Nizo2877_1138 →	Endonuclease III
1229242_T_C	1.82e-05	4.42116e-05	0	0.047	0.125	0	0	0	0	0	0	0	0	0	0	0	0	L24L (TTA→CTA)	Nizo2877_1141 →	ABC transporter permease protein
1230319_._T	8.51e-28	3.71507e-27	0	0	0	0	0	0	0	0	0	0	0	0	0	0.569	0.123	intergenic (+52/‑83)	Nizo2877_2374 → / → Nizo2877_2375	hypothetical protein/putative transcription regulator levR (putative)
1231520_T_C	1.39e-14	4.52376e-14	0	0	0	0	0	0	0	0	0	0	0	0	0	0.357	0	I783T (ATA→ACA)	Nizo2877_1141 →	ABC transporter permease protein
1233428_A_G	7.14e-13	2.23002e-12	0	0	0.184	0.025	0	0	0	0	0	0	0	0.0018	0	0	0	L91P (CTC→CCC)	Nizo2877_1143 ←	Transcriptional regulator MerR family
1237007_G_A	5.33e-51	3.63056e-50	0	0	0	0	0	0.234	0	0	0	0	0.024	0	0.017	0.655	0.034	T211I (ACC→ATC)	Nizo2877_1148 ←	ABC transporter ATP‑binding protein
1237772_G_A	1.77e-20	6.6553e-20	0	0	0.277	0	0	0	0	0	0	0	0	0	0	0	0	intergenic (‑134/‑169)	Nizo2877_1148 ← / → Nizo2877_1149	ABC transporter ATP‑binding protein/hypothetical protein
1242239_A_G	2.68e-42	1.5328e-41	0	0.0087	0	0	0	0	0	0	0.014	0	0.048	0	0.015	0.625	0.031	E71E (GAA→GAG)	Nizo2877_1153 →	Poly(glycerol‑phosphate) alpha‑glucosyltransferase
1243454_T_C	3.5e-38	1.85322e-37	0	0	0	0	0	0	0	0	0.036	0	0.013	0	0.013	0.573	0.056	S476S (AGT→AGC)	Nizo2877_1153 →	Poly(glycerol‑phosphate) alpha‑glucosyltransferase
1247284_T_C	1.37e-05	3.34601e-05	0	0.026	0.112	0	0	0	0	0	0	0	0	0	0	0	0	L27S (TTA→TCA)	Nizo2877_1157 →	Ribosomal‑protein‑L7p‑serine acetyltransferase
1247888_A_G	1.23e-215	4.97691e-214	0	0	0	1	0	0	0.385	0	0.364	0	0.202	0.349	1	0.131	0.769	S264S (TCA→TCG)	Nizo2877_2393 →	DNA repair exonuclease family protein YhaO
125290_T_C	1.78e-06	4.52681e-06	0	0	0	0	0	0	0	0	0.15	0	0	0	0	0	0.029	E297G (GAG→GGG)	Nizo2877_0119 ←	Alfa‑L‑rhamnosidase
1253622_A_G	2.2e-09	6.20624e-09	0	0	0.18	0	0	0	0	0	0	0	0	0	0	0	0	A117A (GCA→GCG)	Nizo2877_1163 →	Aspartate ammonia‑lyase
1254582_T_C	3.64e-33	1.74965e-32	0	0	0	0	0	0	0	0	0	0	0	0	0.018	0.575	0.059	T313T (ACA→ACG)	Nizo2877_2399 ←	putative transcriptional regulator
1256033_A_G	1.14e-32	5.43153e-32	0	0	0	0	0	0.228	0.024	0	0.016	0	0.023	0	0	0.531	0.034	Q57R (CAA→CGA)	Nizo2877_2401 →	Fumarate reductase flavoprotein subunit precursor
1258282_T_C	1.73e-07	4.57118e-07	0	0	0	0	0	0	0	0	0.22	0	0	0	0	0	0	I99V (ATC→GTC)	Nizo2877_1168 ←	Dihydrofolate reductase
1263035_T_C	1.64e-26	6.94694e-26	0	0	0	0	0	0	0	0	0.015	0	0	0	0.013	0.481	0.107	F116L (TTT→CTT)	Nizo2877_1173 →	protein of unknown function DUF1440
1264052_T_C	0.00445779	0.0089785	0	0	0.107	0	0	0	0	0	0	0	0	0	0	0	0	V159A (GTC→GCC)	Nizo2877_1174 →	Proton/glutamate symport protein Sodium/glutamate symport protein
1264075_T_C	2.09e-07	5.49563e-07	0	0	0	0	0	0	0	0	0	0	0	0	0	0.331	0	intergenic (+154/‑810)	Nizo2877_2410 → / → Nizo2877_2411	hypothetical protein/Retron‑type RNA‑directed DNA polymerase
1264626_G_A	1.38e-14	4.49661e-14	0	0	0.303	0	0	0	0	0	0	0	0	0	0	0	0	intergenic (+705/‑259)	Nizo2877_2410 → / → Nizo2877_2411	hypothetical protein/Retron‑type RNA‑directed DNA polymerase
1265254_T_A	3.41e-08	9.19852e-08	0	0	0	0	0	0	0	0	0	0	0	0.206	0	0.028	0	*124K (TAA→AAA)	Nizo2877_2411 →	Retron‑type RNA‑directed DNA polymerase
1265279_._T	7.61e-50	5.01964e-49	0	0	0	0	0	0	0	0	0	0	0	0	0.026	1	0.163	coding (209/816 nt)	Nizo2877_1175 →	transcription regulator of multidrug‑efflux transporter
1266564_T_C	1.67e-41	9.37344e-41	0	0	0	0	0	0	0	0	0.028	0	0	0	0.074	0.662	0.078	L195L (TTA→CTA)	Nizo2877_1176 →	putative transport protein
126699_T_C	1.86e-50	1.24505e-49	0	0	0	0	0	0	0	0	0	0	0.012	0	0	0.597	0.063	S199S (AGT→AGC)	Nizo2877_1310 →	UTP‑‑glucose‑1‑phosphate uridylyltransferase
1272442_A_G	5.02e-47	3.09917e-46	0	0.016	0	0	0	0.218	0	0	0.0037	0	0	0	0.03	0.507	0.052	N2S (AAC→AGC)	Nizo2877_1182 →	Tyrosyl‑tRNA synthetase
1274032_T_C	9.06e-18	3.20648e-17	0	0	0	0	0	0.093	0	0	0.086	0	0	0	0.033	0.366	0.037	I29T (ATC→ACC)	Nizo2877_2417 →	Glycosyltransferase
1278694_G_A	8.86e-90	1.04432e-88	0	0.06	1	0	0	0.238	0	0	0.28	0	0	0	0.047	0.44	0.099	T482T (ACC→ACT)	Nizo2877_2420 ←	hypothetical protein
127895_T_.	7.68e-53	5.45039e-52	0	0	0.061	0.015	0	0.054	0	0.014	0	0.014	0	0	0.056	1	0.064	intergenic (‑94/‑10)	Nizo2877_1311 ← / → Nizo2877_1312	protein containing diguanylate cyclase/phosphodiesterase domain 2 (EAL)/hypothetical protein
1288256_T_C	5.08e-13	1.60138e-12	0	0	0	0	0	0	0	0.017	0	0	0.023	0	0.013	0.457	0.037	V421A (GTG→GCG)	Nizo2877_2429 →	NADH peroxidase Npx
1289140_C_T	5.3e-07	1.37759e-06	0	0	0.236	0	0	0	0	0	0	0	0	0	0	0	0	E918K (GAG→AAG)	Nizo2877_2430 ←	hypothetical protein
1290228_T_C	4.53e-18	1.6159e-17	0	0	0	0	0	0	0	0	0	0	0	0	0	0.5	0.038	N555S (AAT→AGT)	Nizo2877_2430 ←	hypothetical protein
1290366_T_C	5.29e-19	1.94062e-18	0	0.031	0.088	0	0	0.221	0	0.0094	0	0	0	0	0	0.543	0.062	D509G (GAT→GGT)	Nizo2877_2430 ←	hypothetical protein
1293980_T_C	0.00038946	0.000864722	0	0	0	0	0	0	0	0	0.225	0	0	0	0.032	0	0	N29D (AAT→GAT)	Nizo2877_2433 ←	extracellular protein
1294134_T_C	1.45e-15	4.84107e-15	0	0	0.117	0	0	0.183	0	0	0	0	0	0	0	0.445	0.082	G218G (GGA→GGG)	Nizo2877_2434 ←	extracellular protein
129752_A_G	5.64e-83	6.21546e-82	0	0	0	0	0	0.013	0	0	0.064	0	0	0	0.012	0.674	0.127	I7T (ATC→ACC)	Nizo2877_0123 ←	putative transcriptional regulator
1300375_T_C	4.39e-25	1.80596e-24	0	0	0	0	0	0	0	0	0	0	0	0	0	0.51	0.038	L19L (CTT→CTC)	Nizo2877_2441 →	tRNA (guanine46‑N7‑)‑methyltransferase
1302568_T_C	8.03e-233	3.45545e-231	0	0	0	1	0	0	0.24	0	0.528	0.046	0.278	0.547	1	0.063	0.766	L99P (CTG→CCG)	Nizo2877_2444 →	Cell division protein FtsK
1303777_T_C	6.04e-08	1.61963e-07	0	0	0	0	0	0	0	0	0	0	0	0	0.039	0.353	0	V502A (GTG→GCG)	Nizo2877_2444 →	Cell division protein FtsK
1309425_C_T	2.82e-14	9.09039e-14	0	0	0	0.037	0	0	0	0	0	0	0	0	0.354	0	0	intergenic (‑102/‑154)	Nizo2877_2448 ← / → Nizo2877_2449	hypothetical protein/Iron‑sulfur cluster assembly ATPase protein SufC
130986_G_A	1.68e-27	7.27553e-27	0	0	0.235	0	0	0	0	0	0	0	0	0	0	0	0	A9V (GCG→GTG)	Nizo2877_0124 ←	Galactose operon repressor GalR‑LacI family of transcriptional regulator
1315702_T_C	4.29e-07	1.11829e-06	0	0	0	0.138	0	0	0	0	0	0	0	0	0	0	0.05	L93S (TTG→TCG)	Nizo2877_2455 →	hypothetical protein
132010_G_A	6.05e-16	2.03746e-15	0	0.027	0.192	0	0	0	0	0	0	0	0	0	0	0	0	F203F (TTC→TTT)	Nizo2877_0125 ←	Galactose‑1‑phosphate uridylyltransferase
1320963_T_C	1.33e-14	4.3389e-14	0	0.024	0.36	0	0	0	0	0	0.018	0	0	0	0	0	0	I158T (ATC→ACC)	Nizo2877_2458 →	Formamidopyrimidine‑DNA glycosylase
1325548_T_C	0.0010988	0.00233636	0	0	0.13	0	0	0	0	0	0	0	0	0	0	0	0	I126T (ATC→ACC)	Nizo2877_2463 →	Threonyl‑tRNA synthetase
1326728_A_G	7.55e-05	0.000176906	0	0	0.256	0	0	0	0	0	0	0	0	0	0	0	0	P519P (CCA→CCG)	Nizo2877_2463 →	Threonyl‑tRNA synthetase
132868_T_C	1.29e-12	3.96957e-12	0	0	0.208	0	0	0	0	0	0	0	0	0	0	0.014	0	S204S (AGT→AGC)	Nizo2877_1316 →	hypothetical protein
132939_T_C	1.28e-12	3.94327e-12	0	0	0.207	0	0.0069	0	0	0	0	0	0	0	0	0	0	I228T (ATT→ACT)	Nizo2877_1316 →	hypothetical protein
1339987_T_C	5.29e-24	2.13411e-23	0	0	0	0	0	0.194	0	0	0	0	0	0	0	0.442	0.096	M18T (ATG→ACG)	Nizo2877_2480 →	Methyltransferase
1342455_G_A	1.24e-09	3.52004e-09	0	0	0.24	0.011	0	0	0	0	0	0	0	0	0	0	0	V166I (GTT→ATT)	Nizo2877_2482 →	hypothetical protein
134275_C_T	2.76e-17	9.62981e-17	0	0	0.205	0.0082	0	0	0	0	0	0	0	0	0	0	0	R116C (CGT→TGT)	Nizo2877_1317 →	Dolichol‑phosphate mannosyltransferase in lipid‑linked oligosaccharide synthesis cluster
1346254_T_C	0.00145571	0.00306162	0.038	0	0	0	0	0	0	0	0.132	0	0	0	0	0	0	A385A (GCT→GCC)	Nizo2877_2486 →	6‑phosphogluconate dehydrogenase decarboxylating
135031_C_T	1.89e-98	2.51166e-97	0	0	0	0	0	0	0	0	0	0	0.01	0	0.018	0.695	0.189	intergenic (‑181/‑103)	Nizo2877_0127 ← / → Nizo2877_0128	Galactokinase/Beta‑galactosidase large subunit
135126_T_G	0	0	0	0.871	0.0077	0	1	0.354	0.839	1	0.013	1	0.599	0.48	0	0.186	0	intergenic (‑276/‑8)	Nizo2877_0127 ← / → Nizo2877_0128	Galactokinase/Beta‑galactosidase large subunit
1354659_T_C	1.47e-06	3.75251e-06	0	0	0.249	0.026	0	0.0075	0	0.024	0	0	0	0	0	0	0	D192G (GAC→GGC)	Nizo2877_2491 ←	Exonuclease SbcC
1357038_T_C	6.04e-18	2.14888e-17	0	0	0	0	0	0	0	0	0	0	0	0	0	0.614	0.025	F84S (TTT→TCT)	Nizo2877_2493 →	hypothetical protein
136135_T_C	2.1e-06	5.33561e-06	0	0	0	0	0	0	0	0	0.162	0	0	0	0	0	0	T284T (ACT→ACC)	Nizo2877_1318 →	hypothetical protein
1367527_A_G	4e-09	1.11449e-08	0	0	0	0	0	0	0	0	0.224	0	0	0	0	0.073	0.032	intergenic (+370/+74)	Nizo2877_2503 → / ← Nizo2877_2504	Transcription elongation factor GreA/hypothetical protein
1369023_T_C	2.76e-88	3.18398e-87	0	0.121	1	0	0	0.122	0	0	0.262	0	0	0.017	0.033	0.544	0.083	H126R (CAC→CGC)	Nizo2877_2507 ←	Response regulator of the LytR/AlgR family
1370976_T_C	1.64e-35	8.31036e-35	0	0.029	0.182	0	0	0.122	0	0	0	0	0	0	0.074	0.615	0.133	Y558C (TAC→TGC)	Nizo2877_2509 ←	transmembrane protein Tmp5
137796_A_G	1.1e-10	3.19968e-10	0	0	0	0	0	0	0	0.026	0.208	0	0	0	0	0	0	T267A (ACG→GCG)	Nizo2877_0129 →	Beta‑galactosidase small subunit
1379869_T_C	7.04e-10	2.00899e-09	0	0	0	0	0	0.174	0	0	0	0	0	0	0.018	0.316	0.021	G78G (GGT→GGC)	Nizo2877_2518 →	Glycerophosphoryl diester phosphodiesterase
1382220_T_C	4.37e-23	1.72446e-22	0	0	0.407	0	0	0.024	0	0	0.092	0	0	0	0	0	0	G125G (GGT→GGC)	Nizo2877_2521 →	Glutamine synthetase type I
1382336_T_C	6.4e-25	2.62885e-24	0	0.033	0	0	0	0.171	0	0	0.057	0	0	0	0	0.486	0.094	M164T (ATG→ACG)	Nizo2877_2521 →	Glutamine synthetase type I
138509_C_T	7.03e-06	1.74367e-05	0	0	0	0	0	0	0	0	0	0	0	0	0.051	0.106	0	E589K (GAA→AAA)	Nizo2877_0130 ←	Alpha‑galactosidase
1385295_T_C	1.09e-16	3.74523e-16	0	0	0.361	0	0	0	0	0	0.012	0	0	0	0	0	0	I24T (ATT→ACT)	Nizo2877_2524 →	Dimeric dUTPase
138865_T_C	3.23e-52	2.26267e-51	0	0	0	0	0	0	0	0	0.027	0	0.014	0	0.029	0.629	0.139	I239I (ATT→ATC)	Nizo2877_1320 →	Thioredoxin reductase
139718_._T	2.95e-287	3.07594e-285	0	0.042	1	0	0	0.111	0	0	0.3	0	0	0.024	0.022	1	0.068	coding (556/2217 nt)	Nizo2877_0130 ←	Alpha‑galactosidase
1397428_G_A	6.29e-13	1.97592e-12	0	0.0015	0	0	0	0.119	0	0	0.02	0	0	0	0	0.448	0	S16S (TCG→TCA)	Nizo2877_2543 →	Arginine pathway regulatory protein ArgR repressor of arg regulon
139777_A_G	9.27e-48	5.85803e-47	0	0.011	0.442	0	0	0	0	0	0	0	0	0	0	0	0	V166A (GTT→GCT)	Nizo2877_0130 ←	Alpha‑galactosidase
1400818_T_C	1.73e-05	4.21008e-05	0	0	0	0	0	0	0	0	0.154	0	0	0	0	0	0	L269L (TTA→CTA)	Nizo2877_2545 →	Osmotically activated L‑carnitine/choline ABC transporter ATP‑binding protein OpuCA
1403187_T_C	4.99e-34	2.44627e-33	0	0	0	0	0	0.205	0	0	0.018	0	0	0	0.03	0.509	0.071	L139P (CTG→CCG)	Nizo2877_2548 →	Osmotically activated L‑carnitine/choline ABC transporter permease protein OpuCD
140327_C_G	2.16e-13	6.83286e-13	0	0	0.012	0	0	0	0	0	0.125	0	0	0.039	0.051	0.034	0	intergenic (‑54/+43)	Nizo2877_0130 ← / ← Nizo2877_0131	Alpha‑galactosidase/Lactose and galactose permease GPH translocator family
1403308_T_C	6.5e-13	2.03953e-12	0	0	0	0	0	0	0	0	0.023	0	0	0	0	0.388	0	N179N (AAT→AAC)	Nizo2877_2548 →	Osmotically activated L‑carnitine/choline ABC transporter permease protein OpuCD
140385_T_C	2.25e-28	1.0016e-27	0	0	0.223	0.011	0.5	0	0	0.5	0	0	0	0	0	0	0	L648L (TTA→TTG)	Nizo2877_0131 ←	Lactose and galactose permease GPH translocator family
1404686_T_C	2.95e-38	1.56506e-37	0	0	0	0	0	0.091	0	0	0	0	0	0	0	0.647	0	A176A (GCT→GCC)	Nizo2877_2550 →	Guanylate kinase
141227_A_C	0	0	0.663	0.782	0	0	0.861	0.721	0.866	1	0	1	0.532	0.613	0	0.215	0.089	L368V (TTG→GTG)	Nizo2877_0131 ←	Lactose and galactose permease GPH translocator family
141268_T_C	0	0	1	1	1	0	1	1	0.904	1	0.64	1	0.561	0.603	0.105	0.949	0.197	Y354C (TAC→TGC)	Nizo2877_0131 ←	Lactose and galactose permease GPH translocator family
1413155_T_C	3.3e-11	9.70315e-11	0	0	0	0	0	0	0.005	0	0	0	0	0	0	0.369	0.071	N420N (AAT→AAC)	Nizo2877_2557 →	Serine/threonine protein kinase PrkC regulator of stationary phase
141412_A_G	4.68e-27	2.00434e-26	0	0	0.259	0.0096	0	0	0	0	0	0	0	0	0	0	0	V306A (GTA→GCA)	Nizo2877_0131 ←	Lactose and galactose permease GPH translocator family
1415118_G_A	1.72e-27	7.42503e-27	0	0.021	0.036	0	0	0.262	0	0	0	0	0.023	0	0	0.474	0.041	D70N (GAC→AAC)	Nizo2877_2559 →	Ribulose‑phosphate 3‑epimerase
1415631_T_C	7.63e-10	2.17507e-09	0	0	0	0	0	0	0	0	0.197	0	0	0.03	0	0.077	0	I23T (ATT→ACT)	Nizo2877_2560 →	Thiamin pyrophosphokinase
1415890_T_C	1.28e-06	3.27675e-06	0	0	0	0	0	0	0	0	0	0	0	0	0	0.379	0	H109H (CAT→CAC)	Nizo2877_2560 →	Thiamin pyrophosphokinase
1415992_A_G	2.02e-14	6.52708e-14	0	0	0	0.025	0	0	0	0	0.021	0	0	0.018	0.437	0	0.07	P143P (CCA→CCG)	Nizo2877_2560 →	Thiamin pyrophosphokinase
1416177_T_C	1.69e-22	6.60171e-22	0	0.111	0.194	0	0	0.15	0	0	0	0	0	0	0.058	0.367	0.071	V205A (GTT→GCT)	Nizo2877_2560 →	Thiamin pyrophosphokinase
1416338_T_C	2.6e-26	1.09281e-25	0	0.093	0.143	0	0	0.275	0	0	0	0	0	0	0.018	0.517	0.041	intergenic (+115/‑14)	Nizo2877_2560 → / → Nizo2877_2561	Thiamin pyrophosphokinase/hypothetical protein
1417989_G_A	2.88e-24	1.16707e-23	0.029	0	0	0.035	0	0	0	0	0	0	0	0	0.415	0	0.013	E197K (GAA→AAA)	Nizo2877_2564 →	Dihydroxyacetone kinase family protein
141799_G_C	3.72e-46	2.2511e-45	0	0	0.296	0.032	0.062	0.039	0	0	0.183	0	0	0	0.044	0.054	0.016	A177G (GCC→GGC)	Nizo2877_0131 ←	Lactose and galactose permease GPH translocator family
1418467_T_C	3.7e-12	1.12578e-11	0	0	0.327	0	0	0	0	0	0	0	0	0	0	0	0	I356T (ATC→ACC)	Nizo2877_2564 →	Dihydroxyacetone kinase family protein
142147_A_G	1.9e-27	8.18903e-27	0	0.02	0.254	0.013	0	0	0	0	0	0	0	0	0	0	0	I61T (ATC→ACC)	Nizo2877_0131 ←	Lactose and galactose permease GPH translocator family
1422071_T_C	1.04e-05	2.55616e-05	0	0	0	0	0	0	0	0	0.173	0	0	0	0	0.045	0	G247G (GGT→GGC)	Nizo2877_2566 →	Phosphate:acyl‑ACP acyltransferase PlsX
142370_A_G	7.58e-41	4.1767e-40	0	0	0.192	0	0	0	0	0	0.241	0	0.013	0.053	0.042	0.073	0.015	intergenic (‑42/+286)	Nizo2877_0131 ← / ← Nizo2877_0132	Lactose and galactose permease GPH translocator family/Aldose 1‑epimerase
142372_G_A	6.69e-05	0.000157027	0	0	0.0063	0	0	0.045	0	0.012	0.13	0	0	0	0	0	0	intergenic (‑44/+284)	Nizo2877_0131 ← / ← Nizo2877_0132	Lactose and galactose permease GPH translocator family/Aldose 1‑epimerase
1439464_G_A	7.01e-06	1.7403e-05	0	0	0	0	0	0	0	0	0	0	0.03	0	0	0.311	0.019	S1501N (AGC→AAC)	Nizo2877_2579 →	hypothetical protein
1439561_A_G	3.65e-10	1.04379e-09	0	0	0	0	0	0.123	0	0	0	0	0	0	0	0.477	0.018	T1533T (ACA→ACG)	Nizo2877_2579 →	hypothetical protein
144077_A_.	0	0	1	1	1	0.0097	1	1	1	1	0.56	1	1	1	0.13	1	0.2	coding (732/996 nt)	Nizo2877_0133 ←	Galactose operon repressor GalR‑LacI family of transcriptional regulator
144535_G_A	4e-05	9.48731e-05	0	0	0	0	0.119	0	0	0	0	0	0	0	0	0	0	Q92* (CAA→TAA)	Nizo2877_0133 ←	Galactose operon repressor GalR‑LacI family of transcriptional regulator
144610_G_A	0.000317279	0.000709888	0	0	0	0	0	0	0	0	0.134	0.014	0	0	0.015	0	0	Q67* (CAA→TAA)	Nizo2877_0133 ←	Galactose operon repressor GalR‑LacI family of transcriptional regulator
1455887_A_G	1.6e-208	5.78347e-207	0	0	0	1	0	0	0.258	0	0.421	0	0.261	0.5	1	0.079	0.796	H93R (CAT→CGT)	Nizo2877_2595 →	N‑acetyl‑LL‑diaminopimelate deacetylase‑like protein
1459466_A_G	2.74e-211	1.01755e-209	0	0	0	1	0	0	0.151	0	0.476	0	0.196	0.501	1	0.095	0.698	H145R (CAC→CGC)	Nizo2877_2598 →	short chain dehydrogenase
1461268_T_C	0.00255996	0.00528564	0	0	0	0	0	0	0	0	0.05	0	0	0.051	0	0.12	0.031	intergenic (+422/‑40)	Nizo2877_2599 → / → Nizo2877_2600	Transcriptional regulator AraC family/3‑hydroxyacyl‑(acyl‑carrier‑protein) dehydratase FabZ form
146830_T_C	8.7e-24	3.47359e-23	0	0	0	0	0	0	0	0	0	0	0	0	0	0.376	0	M363T (ATG→ACG)	Nizo2877_1328 →	permease of the major facilitator superfamily
147558_T_C	0.000213568	0.000485317	0	0	0	0	0	0	0	0	0	0	0	0	0	0.142	0	F172L (TTT→CTT)	Nizo2877_1329 →	Nucleotidase YfbR HD superfamily
1477148_C_T	7.63e-06	1.88559e-05	0	0	0	0	0	0	0	0	0.234	0	0	0.028	0.019	0.038	0	T429M (ACG→ATG)	Nizo2877_2618 →	transport protein
148116_A_G	9.98e-51	6.73029e-50	0	0.037	0	0	0	0.154	0	0	0.036	0	0	0	0	0.559	0.051	E92E (GAA→GAG)	Nizo2877_1330 →	Excinuclease ABC subunit B
1485126_T_C	3.41e-14	1.09402e-13	0	0	0	0	0	0	0	0	0	0	0	0	0.019	0.501	0.095	S84S (AGT→AGC)	Nizo2877_2626 →	Chitin binding protein
1486057_A_G	2.27e-194	7.50484e-193	0	0	0	1	0	0	0.232	0	0.418	0.025	0.222	0.441	1	0.151	0.757	V27A (GTC→GCC)	Nizo2877_2627 ←	hypothetical protein
1486346_T_C	0.000977881	0.00208415	0	0	0	0	0	0	0	0	0.17	0	0	0	0	0	0	intergenic (‑210/‑180)	Nizo2877_2627 ← / → Nizo2877_2628	hypothetical protein/hypothetical protein
1494064_G_.	5.43e-56	4.0553e-55	0	0	0	1	0	0	0.232	0	0.418	0.025	0.222	0.441	1	0.151	0.757	coding (738/1326 nt)	Nizo2877_2642 →	Diaminopimelate decarboxylase
1497487_G_A	0.000498257	0.00109641	0	0	0	0.143	0	0	0	0	0	0	0	0	0	0	0	G36R (GGG→AGG)	Nizo2877_2647 →	putative lipoprotein precursor (putative)
1497927_._T	4.23e-99	5.76258e-98	0	0	0.015	1	0	0	0.167	0	0.451	0	0.271	0.474	1	0.036	1	intergenic (‑60/‑164)	Nizo2877_2648 ← / → Nizo2877_2649	hypothetical protein/aminotransferase
150377_A_G	9.59e-43	5.50815e-42	0	0	0	0	0	0	0	0	0	0	0	0	0	0.481	0	N143N (AAT→AAC)	Nizo2877_0138 ←	3‑dehydroquinate dehydratase I
1503808_G_A	0.000427532	0.000946927	0	0	0	0	0	0	0	0	0.173	0	0	0.0032	0	0	0	S60S (TCG→TCA)	Nizo2877_2653 →	hypothetical protein
1515682_A_G	1.48e-16	5.05962e-16	0	0	0	0	0	0	0	0	0	0	0	0	0	0.559	0.021	V280V (GTA→GTG)	Nizo2877_2661 →	DinG family ATP‑dependent helicase YoaA
151634_A_G	6.99e-09	1.92385e-08	0	0	0	0	0	0	0	0	0.184	0	0	0	0	0	0	M27T (ATG→ACG)	Nizo2877_0139 ←	Shikimate/quinate 5‑dehydrogenase I beta
1517466_G_A	1.28e-12	3.94327e-12	0	0	0	0	0	0	0	0	0	0	0	0	0	0.396	0.02	G875E (GGA→GAA)	Nizo2877_2661 →	DinG family ATP‑dependent helicase YoaA
151805_A_G	8.97e-112	1.48278e-110	0	0	0	0	0	0	0	0	0	0	0.0085	0	0.056	0.7	0.17	intergenic (‑92/‑47)	Nizo2877_0139 ← / → Nizo2877_0140	Shikimate/quinate 5‑dehydrogenase I beta/Chromosome initiation inhibitor
1528085_T_C	8.77e-14	2.79711e-13	0	0	0	0	0	0	0	0	0	0	0	0	0.014	0.448	0.054	Y45C (TAC→TGC)	Nizo2877_2672 ←	Ferric iron ABC transporter iron‑binding protein
152827_A_G	2.99e-120	5.36814e-119	0	0	0	0	0	0.268	0	0	0.063	0	0	0	0.055	0.779	0.141	G410G (GGT→GGC)	Nizo2877_0141 ←	transport protein
1528352_C_T	3.86e-183	1.16272e-181	0	0	0	1	0	0	0.312	0	0.397	0	0.125	0.48	1	0.094	1	G278D (GGC→GAC)	Nizo2877_2673 ←	Molybdenum transport ATP‑binding protein ModC
1529704_T_C	5.5e-194	1.79645e-192	0	0	0	1	0.0027	0	0.144	0	0.475	0	0.226	0.56	1	0.066	0.768	T657A (ACG→GCG)	Nizo2877_2674 ←	Multimodular transpeptidase‑transglycosylase / Penicillin‑binding protein 1A/1B (PBP1)
1533018_C_T	0.00013017	0.000299568	0	0.077	0	0	0.178	0	0	0	0	0	0	0	0	0	0	intergenic (+27/‑48)	Nizo2877_2676 → / → Nizo2877_2677	hypothetical protein/Cell division protein GpsB
1533828_A_G	1.53e-05	3.72671e-05	0	0	0	0	0	0	0	0	0.127	0	0.018	0	0.017	0.217	0	intergenic (+238/‑139)	Nizo2877_2678 → / → Nizo2877_2679	hypothetical protein/putative N6‑adenine‑specific DNA methylase
1535549_T_C	2.54e-12	7.76318e-12	0	0	0	0	0	0	0	0	0	0	0	0	0	0.364	0.055	T20A (ACG→GCG)	Nizo2877_2681 ←	hypothetical protein
15379_A_G	1.73e-42	9.9155e-42	0	0.012	0.366	0	0	0	0	0	0.171	0	0	0	0	0	0	T326A (ACT→GCT)	Nizo2877_0013 →	Lead cadmium zinc and mercury transporting ATPase Copper‑translocating P‑type ATPase
1544887_T_C	0.00137484	0.00289379	0	0	0.191	0	0	0	0	0	0	0	0	0	0	0	0	N33D (AAC→GAC)	Nizo2877_2690 ←	acetyltransferase GNAT family
154734_A_G	7.98e-16	2.67745e-15	0	0	0.182	0	0	0	0	0	0	0	0	0	0	0.019	0	M70T (ATG→ACG)	Nizo2877_0142 ←	Shikimate/quinate 5‑dehydrogenase I beta
1554864_T_C	1.66e-06	4.22957e-06	0	0	0.273	0	0	0	0	0	0	0	0	0	0	0	0	V96A (GTC→GCC)	Nizo2877_2702 →	Uracil phosphoribosyltransferase / Pyrimidine operon regulatory protein PyrR
1556945_G_A	2.54e-11	7.5174e-11	0	0.019	0.059	0	0	0	0	0	0.258	0	0.024	0	0	0.096	0	A244T (GCT→ACT)	Nizo2877_2704 →	Carbamoyl‑phosphate synthase large chain
1557137_T_C	1.35e-17	4.75923e-17	0	0.02	0.163	0	0	0.122	0	0	0	0	0	0	0.031	0.448	0	L308L (TTA→CTA)	Nizo2877_2704 →	Carbamoyl‑phosphate synthase large chain
1560330_C_T	2.26e-07	5.93688e-07	0	0	0.333	0	0	0	0	0	0	0	0	0	0	0	0	T410M (ACG→ATG)	Nizo2877_2705 →	hypothetical protein
156054_A_G	7.46e-37	3.88924e-36	0	0.018	0.314	0	0.0032	0	0	0	0	0	0	0	0	0	0	Y240H (TAC→CAC)	Nizo2877_0144 ←	2‑deoxy‑D‑gluconate 3‑dehydrogenase
156107_G_T	1.39e-75	1.35064e-74	0	0	0	0	0	0	0	0	0	0	0	0	0.055	0.634	0.163	T222N (ACT→AAT)	Nizo2877_0144 ←	2‑deoxy‑D‑gluconate 3‑dehydrogenase
156247_A_G	1.33e-95	1.70077e-94	0	0	0	0	0	0	0	0	0.013	0	0	0	0.049	0.734	0.073	A175A (GCT→GCC)	Nizo2877_0144 ←	2‑deoxy‑D‑gluconate 3‑dehydrogenase
1564991_A_G	1.26e-17	4.44773e-17	0	0.021	0	0	0	0.104	0	0	0	0	0	0	0	0.474	0.064	Q112Q (CAA→CAG)	Nizo2877_2711 →	putative ADP‑ribose pyrophosphatase (putative)
156890_A_G	2.25e-109	3.58809e-108	0	0	0.0069	0	0	0.25	0	0	0.078	0	0	0	0.012	0.689	0.161	I254T (ATT→ACT)	Nizo2877_0145 ←	Xylose isomerase domain protein TIM barrel
1574314_T_C	7.14e-13	2.23002e-12	0	0	0	0	0.012	0	0	0	0.02	0	0	0	0	0.412	0.102	S121G (AGT→GGT)	Nizo2877_2722 ←	hypothetical protein
157815_T_C	0.000183263	0.000417501	0	0	0	0	0	0	0	0	0.13	0	0	0	0	0	0	intergenic (‑165/‑59)	Nizo2877_0145 ← / → Nizo2877_0146	Xylose isomerase domain protein TIM barrel/Chromosome initiation inhibitor
1578905_A_G	1.74e-18	6.29792e-18	0	0	0	0.00041	0	0	0	0	0	0	0	0.016	0.402	0	0.026	N348D (AAT→GAT)	Nizo2877_2728 →	D‑serine/D‑alanine/glycine transporter
157897_T_C	3.74e-51	2.55394e-50	0	0.01	0.45	0	0	0	0.018	0	0	0	0	0	0	0	0	Y239H (TAT→CAT)	Nizo2877_1336 →	hypothetical protein
158023_A_G	9.43e-101	1.3246e-99	0	0	0	0	0	0	0	0	0	0	0	0	0.098	0.678	0.182	K50K (AAA→AAG)	Nizo2877_0146 →	Chromosome initiation inhibitor
15841_C_T	3.07e-24	1.2422e-23	0	0	0	0	0	0	0	0	0	0	0	0	0	0.383	0	P480S (CCA→TCA)	Nizo2877_0013 →	Lead cadmium zinc and mercury transporting ATPase Copper‑translocating P‑type ATPase
1584548_A_G	0.000786472	0.00169216	0	0	0.021	0	0	0	0	0	0.089	0	0	0	0	0.149	0	L27L (TTA→TTG)	Nizo2877_2733 →	2‑C‑methyl‑D‑erythritol 4‑phosphate cytidylyltransferase
15846_T_C	0.00178828	0.00372638	0	0	0	0	0	0	0	0	0.105	0	0	0	0	0	0	Y14Y (TAT→TAC)	Nizo2877_1197 →	Calcium‑transporting ATPase
1592786_A_C	2.39e-18	8.61608e-18	0	0.017	0.525	0	0	0	0	0	0	0	0	0	0	0	0	I79L (ATC→CTC)	Nizo2877_2741 →	putative glycosyltransferase (putative)
159400_A_.	3.15e-94	3.99049e-93	0	0	0	0	0	0	0	0	0.029	0	0	0	0.014	0.718	0.043	coding (354/1224 nt)	Nizo2877_0147 →	transport protein
159895_T_C	3.03e-56	2.26915e-55	0	0	0	0	0	0	0	0.005	0	0	0	0	0.035	0.603	0.113	V273A (GTT→GCT)	Nizo2877_1338 →	Cytoplasmic hypothetical protein
1601182_T_G	1.75e-09	4.95742e-09	0	0	0	0	0	0	0	0	0	0	0	0	0	0.388	0.064	I239L (ATT→CTT)	Nizo2877_2749 ←	Transcriptional regulator LysR family
1601183_C_T	0.000227944	0.000515823	0	0	0	0	0	0	0	0	0	0	0	0	0	0.28	0	Q238Q (CAG→CAA)	Nizo2877_2749 ←	Transcriptional regulator LysR family
160476_A_G	3.55e-05	8.46442e-05	0	0	0	0	0	0.011	0	0	0.126	0	0	0	0	0	0.014	Y97H (TAC→CAC)	Nizo2877_0148 ←	putative integral membrane protein (putative)
1605740_A_G	4.14e-11	1.21467e-10	0	0	0	0	0	0	0	0	0	0	0	0	0.013	0.448	0.02	S271P (TCA→CCA)	Nizo2877_2751 ←	Topoisomerase IV subunit B
1611238_T_C	3.14e-49	2.03649e-48	0	0	0	0.023	0	0	0	0	0	0	0.023	0.239	0.69	0.035	0.083	Y144C (TAT→TGT)	Nizo2877_2756 ←	Site‑specific tyrosine recombinase
1611726_A_G	0.00170165	0.00355679	0	0	0	0	0	0	0	0	0.161	0	0	0	0	0	0	intergenic (‑58/+22)	Nizo2877_2756 ← / ← Nizo2877_2757	Site‑specific tyrosine recombinase/tRNA:m(5)U‑54 MTase gid
1618412_C_T	8.6e-55	6.35275e-54	0	0	0	0.787	0	0	0	0	0	0	0	0	0	0	0.214	intergenic (+40/+303)	Nizo2877_2762 → / ← Nizo2877_2763	hypothetical protein/5‑methyltetrahydropteroyltriglutamate‑‑ homocysteine methyltransferase
1619246_T_C	6.3e-16	2.11902e-15	0	0	0.025	0	0	0.103	0	0	0.043	0	0	0	0	0.469	0.036	E206E (GAA→GAG)	Nizo2877_2763 ←	5‑methyltetrahydropteroyltriglutamate‑‑ homocysteine methyltransferase
162027_T_C	0.00022636	0.000513525	0	0	0.103	0	0	0	0	0	0	0	0	0	0	0	0	G531G (GGT→GGC)	Nizo2877_1339 →	Oligopeptide ABC transporter periplasmic oligopeptide‑binding protein OppA
1620864_T_C	3.33e-89	3.85796e-88	0	0	0	0.71	0	0	0	0	0	0	0	0	0	0	0.333	M271T (ATG→ACG)	Nizo2877_2764 →	Methionine biosynthesis and transport regulator MtaR LysR family
1621437_A_G	0.000146668	0.000336393	0	0	0.054	0	0	0.105	0	0	0.038	0	0	0	0	0.171	0.028	V244A (GTC→GCC)	Nizo2877_2765 ←	Restriction endonuclease
1623195_T_C	7.45e-09	2.04837e-08	0	0.052	0.375	0	0	0	0	0	0	0	0	0	0	0	0	T305A (ACA→GCA)	Nizo2877_2767 ←	flavin‑dependent oxidoreductase
1626801_A_G	3.64e-10	1.04203e-09	0	0	0.333	0	0	0	0	0	0	0	0	0	0	0	0	G304G (GGT→GGC)	Nizo2877_2769 ←	Carboxyl‑terminal protease
1634074_T_.	8.85e-28	3.85729e-27	0	0.052	0.375	0	0	0	0	0	0	0	0	0	0	0	0	intergenic (‑16/+169)	Nizo2877_2776 ← / ← Nizo2877_2777	ATPase component of ABC transporter with duplicated ATPase domain/hypothetical protein
1638469_A_G	1.48e-07	3.91824e-07	0	0.016	0.062	0	0	0.053	0	0	0	0	0.022	0	0	0.313	0	L251P (CTT→CCT)	Nizo2877_2782 ←	TPR‑repeat‑containing protein putative component of Menaquinone‑cytochrome C reductase
1643861_A_G	0.00426935	0.00861818	0	0	0	0	0	0	0	0	0	0	0	0	0	0.216	0	V92A (GTT→GCT)	Nizo2877_2787 ←	hypothetical protein
164499_A_.	9.16e-67	8.14189e-66	0	0	0	0	0	0	0	0	0	0	0	0	0.017	0.625	0.156	coding (567/1044 nt)	Nizo2877_0153 →	N‑acetylmuramic acid 6‑phosphate etherase
164516_A_G	8.94e-23	3.50743e-22	0	0	0.229	0	0	0	0	0	0	0	0	0	0	0	0	Y195C (TAC→TGC)	Nizo2877_0153 →	N‑acetylmuramic acid 6‑phosphate etherase
166164_A_G	1.26e-07	3.3456e-07	0	0	0	0	0	0.012	0	0	0.158	0	0	0	0	0	0	D91G (GAT→GGT)	Nizo2877_0155 →	Outer surface protein of unknown function cellobiose operon
166636_A_G	6.23e-14	1.98934e-13	0	0	0.162	0	0	0	0	0	0	0	0	0	0	0	0	Q248Q (CAA→CAG)	Nizo2877_0155 →	Outer surface protein of unknown function cellobiose operon
1672063_A_G	0.000239618	0.000541788	0.0014	0	0	0	0	0	0	0	0.182	0	0	0	0	0	0	F520S (TTC→TCC)	Nizo2877_2811 ←	Phosphoenolpyruvate synthase
167867_T_C	4.06e-48	2.57767e-47	0	0	0.371	0	0	0	0	0	0	0	0	0	0	0.0079	0	Q266R (CAG→CGG)	Nizo2877_0156 ←	Beta‑glucosidase 6‑phospho‑beta‑glucosidase
1681793_A_G	1.88e-11	5.5946e-11	0	0	0.324	0	0	0	0	0	0	0	0	0	0	0	0	T374T (ACT→ACC)	Nizo2877_2818 ←	Enolase
1692209_C_T	4.62e-08	1.24378e-07	0	0	0.215	0	0	0	0	0.5	0	0.5	0	0	0	0	0	intergenic (+124/+76)	Nizo2877_2825 → / ← Nizo2877_2826	MutT/nudix family protein/negative regulator of proteolysis
1692464_A_G	0.00155526	0.00326087	0	0	0	0.014	0	0	0	0.5	0	0	0	0	0.14	0	0.052	S75P (TCA→CCA)	Nizo2877_2826 ←	negative regulator of proteolysis
1692771_A_G	3.51e-12	1.06917e-11	0	0	0.309	0	0	0	0	0.5	0	0	0	0	0	0	0	intergenic (‑85/+81)	Nizo2877_2826 ← / ← Nizo2877_2827	negative regulator of proteolysis/hypothetical protein
1697324_T_C	1.5e-06	3.82549e-06	0	0	0	0	0	0	0	0	0	0	0.031	0.222	0.019	0	0	intergenic (‑379/‑107)	Nizo2877_2830 ← / → Nizo2877_2831	hypothetical protein/membrane protein
1697417_A_G	1.22e-26	5.19218e-26	0	0.016	0	0	0	0.204	0	0	0.117	0	0	0	0	0.5	0	intergenic (‑472/‑14)	Nizo2877_2830 ← / → Nizo2877_2831	hypothetical protein/membrane protein
1701340_C_T	9.98e-05	0.000231642	0	0	0	0	0	0.057	0	0	0.208	0	0	0	0	0.097	0	intergenic (‑7/+39)	Nizo2877_2833 ← / ← Nizo2877_2834	putative cell surface hydrolase (putative)/PTS system cellobiose‑specific IIC component
1701497_A_G	0.000446308	0.000986901	0	0	0.237	0	0	0	0	0	0	0	0	0	0	0	0	L388P (CTA→CCA)	Nizo2877_2834 ←	PTS system cellobiose‑specific IIC component
1701607_A_G	1.11e-23	4.41233e-23	0	0	0	0	0	0	0	0	0	0	0	0	0.029	0.533	0	A351A (GCT→GCC)	Nizo2877_2834 ←	PTS system cellobiose‑specific IIC component
170549_T_C	2.51e-28	1.11368e-27	0	0	0	0	0	0	0	0	0.034	0	0	0	0.014	0.412	0.054	T177T (ACT→ACC)	Nizo2877_1346 →	Triosephosphate isomerase
1706163_T_C	0.000986625	0.00210113	0.0041	0	0	0.113	0	0	0	0	0	0.0038	0	0	0	0	0	K213E (AAG→GAG)	Nizo2877_2839 ←	putative cell surface hydrolase (putative)
1707774_A_G	3.44e-23	1.36144e-22	0	0	0	0	0	0	0	0	0	0	0	0	0	0.574	0.04	H90H (CAT→CAC)	Nizo2877_2841 ←	Threonine dehydrogenase and related Zn‑dependent dehydrogenase
17089_T_C	9.37e-12	2.82245e-11	0	0	0	0	0	0	0	0	0	0	0	0	0	0.34	0	L429L (TTG→CTG)	Nizo2877_1197 →	Calcium‑transporting ATPase
1710405_T_C	2.52e-28	1.11629e-27	0	0	0.548	0	0	0	0	0	0	0	0	0	0	0	0	intergenic (+148/+56)	Nizo2877_2843 → / ← Nizo2877_2844	zinc‑containing alcohol dehydrogenase quinone oxidoreductase/hypothetical protein
1712032_A_G	0.00152451	0.00319888	0.029	0.068	0.068	0.002	0.023	0.389	0.045	0.028	0.053	0.029	0	0	0.05	0.516	0	I52T (ATC→ACC)	Nizo2877_2845 ←	NADH oxidase
171866_T_C	1.53e-58	1.17836e-57	0	0	0	0	0	0.026	0	0	0	0	0	0	0.014	0.657	0.075	A336A (GCT→GCC)	Nizo2877_1347 →	Enolase
1722679_A_G	4.46e-11	1.30714e-10	0	0	0	0	0	0	0	0	0	0	0	0	0	0.405	0.022	A301A (GCT→GCC)	Nizo2877_2861 ←	ABC transporter permease protein
1722846_A_G	4.26e-05	0.000100775	0	0	0	0	0	0.028	0	0	0.211	0	0	0	0	0	0	S246P (TCG→CCG)	Nizo2877_2861 ←	ABC transporter permease protein
1726109_T_C	9.57e-246	4.89515e-244	0	0	0	1	0	0	0.259	0	0.457	0.047	0.299	0.659	1	0.088	0.677	Q202R (CAA→CGA)	Nizo2877_2865 ←	RNA polymerase sigma factor RpoD
172627_A_G	0.00045219	0.000999093	0	0	0	0	0	0.028	0	0	0.109	0	0	0	0	0	0.028	I290T (ATT→ACT)	Nizo2877_0159 ←	putative frv operon regulatory protein
1729342_G_A	3.3e-63	2.77835e-62	0	0	0	0.0078	0	0	0	0	0.095	0	0.07	0.239	0.594	0.089	0.138	R559C (CGT→TGT)	Nizo2877_2867 ←	Glycyl‑tRNA synthetase beta chain
173964_A_G	1.01e-103	1.52117e-102	0	0	0	0	0	0	0	0	0	0	0	0	0.04	0.689	0.078	T233T (ACT→ACC)	Nizo2877_0160 ←	Cystathionine beta‑lyase (CBL) (Beta‑cystathionase) (Cysteine lyase) / Maltose regulon modulator
1742177_T_C	1.25e-05	3.0612e-05	0	0	0.185	0	0	0	0	0	0	0	0	0	0	0	0	I29V (ATT→GTT)	Nizo2877_2880 ←	Integral membrane protein
1750408_A_G	9.08e-18	3.20937e-17	0	0.019	0.187	0	0	0.257	0	0	0.05	0	0	0	0.036	0.308	0.031	S540S (AGT→AGC)	Nizo2877_2888 ←	GTP pyrophosphokinase (p)ppGpp synthetase I
1759019_T_C	6.93e-15	2.27173e-14	0	0.015	0.351	0	0	0	0	0	0	0	0	0	0	0	0	H92R (CAC→CGC)	Nizo2877_2896 ←	Poly(glycerophosphate chain) D‑alanine transfer protein DltD
1759484_A_G	2.18e-06	5.52335e-06	0	0	0.202	0	0	0	0	0	0	0	0	0	0	0	0	L15L (TTA→CTA)	Nizo2877_2897 ←	D‑alanine‑‑poly(phosphoribitol) ligase subunit 2
176219_G_A	0.000109007	0.000252364	0	0	0	0	0	0	0	0	0.139	0	0.013	0	0	0	0.018	P99P (CCG→CCA)	Nizo2877_1352 →	3'‑to‑5' exoribonuclease RNase R
1763174_A_G	5.01e-24	2.02416e-23	0	0	0	0	0	0.167	0	0	0	0	0	0	0.032	0.488	0.125	R173R (CGT→CGC)	Nizo2877_2901 ←	Beta‑lactamase class C and other penicillin binding protein
176557_A_G	7.39e-29	3.32244e-28	0	0	0.26	0	0	0	0	0	0	0	0	0	0	0	0	S40P (TCT→CCT)	Nizo2877_0163 ←	PTS system fructose‑specific IIA component
1772471_A_G	1.63e-20	6.1374e-20	0	0	0	0	0	0	0	0	0.031	0	0	0	0	0.566	0.024	*174R (TGA→CGA)	Nizo2877_2909 ←	Shikimate kinase I
1778277_T_C	1.78e-09	5.03714e-09	0	0	0	0	0	0.018	0.026	0	0.224	0	0	0	0	0	0	Q94R (CAG→CGG)	Nizo2877_2914 ←	Carbohydrate transport domain / Chorismate mutase I
1783557_A_G	4.42e-06	1.10848e-05	0	0.037	0.183	0	0	0	0	0	0	0	0	0	0	0	0	S153S (AGT→AGC)	Nizo2877_2919 ←	Transcription termination protein NusA
1787225_A_G	1.08e-87	1.22505e-86	0	0.131	0.842	0	0	0.18	0.015	0	0.253	0.019	0	0.021	0.035	0.553	0.056	S633P (TCC→CCC)	Nizo2877_2921 ←	DNA polymerase III alpha subunit
1793104_A_G	4.06e-18	1.45207e-17	0	0	0	0	0	0	0	0	0	0	0	0	0	0.434	0	F121L (TTC→CTC)	Nizo2877_2926 ←	Phosphatidate cytidylyltransferase
17932_C_T	3.86e-20	1.44337e-19	0	0	0.22	0	0	0	0	0	0	0	0	0	0	0	0	H68H (CAC→CAT)	Nizo2877_0016 →	hypothetical protein
17946_A_G	3.81e-12	1.15795e-11	0	0	0	0	0	0.029	0	0	0.203	0	0	0.029	0	0.062	0.014	N73S (AAC→AGC)	Nizo2877_0016 →	hypothetical protein
1795341_T_C	1.23e-244	5.95452e-243	0	0	0	1	0	0	0.188	0	0.442	0	0.285	0.643	1	0.064	0.741	Q109R (CAA→CGA)	Nizo2877_2929 ←	Uridine monophosphate kinase
1800709_A_G	5.56e-147	1.31071e-145	0.028	0	0	1	0.0094	0	0.163	0	0.374	0	0.257	0.47	1	0.165	0.779	L103P (CTG→CCG)	Nizo2877_2935 ←	tRNA (adenine37‑N(6))‑methyltransferase TrmN6
1802707_A_G	0.000398621	0.000884338	0	0.014	0.047	0	0	0	0	0	0.105	0	0	0	0	0.133	0	K54K (AAA→AAG)	Nizo2877_2939 →	SOS‑response repressor and protease LexA
1803767_T_C	8.04e-17	2.78016e-16	0	0	0	0	0	0	0	0	0.014	0	0	0	0	0.514	0.017	intergenic (+589/‑35)	Nizo2877_2939 → / → Nizo2877_2940	SOS‑response repressor and protease LexA/hypothetical protein
1806013_A_G	1.85e-07	4.87875e-07	0	0	0	0	0	0	0	0	0.037	0	0	0	0	0.357	0.036	N22N (AAT→AAC)	Nizo2877_2942 ←	hypothetical protein
1807481_A_G	8.59e-06	2.11897e-05	0	0	0.166	0	0	0	0	0	0	0	0	0	0	0	0	E134E (GAA→GAG)	Nizo2877_2944 →	Bactoprenol glucosyl transferase
1807486_T_C	1.37e-267	1.16065e-265	0	0	0	1	0	0	0.225	0	0.501	0.016	0.298	0.583	1	0.04	0.745	M136T (ATG→ACG)	Nizo2877_2944 →	Bactoprenol glucosyl transferase
1812157_A_G	3.55e-06	8.93598e-06	0	0.035	0.18	0	0	0	0	0	0	0	0	0	0	0	0	intergenic (+675/+109)	Nizo2877_2949 → / ← Nizo2877_2950	hypothetical protein/transposase‑like protein
181546_G_A	5.78e-50	3.85002e-49	0	0	0.364	0	0	0	0	0	0	0	0	0	0	0	0	V113V (GTC→GTT)	Nizo2877_0168 ←	Outer surface protein of unknown function cellobiose operon
1815921_A_G	9.1e-35	4.57701e-34	0	0.013	0.042	0	0	0.246	0	0	0.04	0	0	0	0.019	0.511	0.054	G28G (GGT→GGC)	Nizo2877_2954 ←	hypothetical protein
1819068_C_T	7.33e-215	2.87995e-213	0	0	0	1	0	0	0.226	0	0.375	0	0.281	0.339	1	0.075	0.686	S82S (TCC→TCT)	Nizo2877_2958 →	hypothetical protein
1819581_T_C	2.92e-21	1.11338e-20	0	0	0	0	0	0	0	0	0.026	0	0	0	0	0.463	0.119	D163G (GAT→GGT)	Nizo2877_2959 ←	Adenine phosphoribosyltransferase
1820452_A_G	9.79e-19	3.5673e-18	0	0	0	0	0	0	0	0	0	0	0	0	0.045	0.514	0.08	L657L (TTA→CTA)	Nizo2877_2960 ←	Single‑stranded‑DNA‑specific exonuclease RecJ
182849_A_G	1.61e-17	5.63916e-17	0	0.013	0.308	0	0	0	0	0	0	0	0	0	0	0	0	H1186R (CAC→CGC)	Nizo2877_1354 →	hypothetical protein
1831400_A_G	5.74e-237	2.59352e-235	0	0	0	1	0	0	0.225	0	0.549	0	0.241	0.333	1	0.028	0.807	T219A (ACC→GCC)	Nizo2877_2970 →	Serine/threonine protein phosphatase family protein
183287_T_C	1.91e-11	5.67764e-11	0	0	0	0	0	0	0	0	0.185	0	0	0	0	0	0	K75K (AAA→AAG)	Nizo2877_0169 ←	6‑phospho‑beta‑glucosidase
1833472_A_G	1.28e-40	7.01026e-40	0	0	0	0	0	0.271	0	0	0.033	0	0	0	0.016	0.532	0.06	F52F (TTT→TTC)	Nizo2877_2971 ←	hypothetical protein
1836170_A_G	1.48e-15	4.93515e-15	0	0.012	0.392	0	0	0	0	0	0	0	0	0	0	0	0	L264L (TTG→CTG)	Nizo2877_2974 ←	glycosyltransferase
1841216_C_T	9.41e-90	1.10435e-88	0	0.063	1	0	0	0.2	0	0	0.317	0	0	0.042	0.029	0.405	0	A235T (GCA→ACA)	Nizo2877_2980 ←	Tyrosine‑protein kinase transmembrane modulator EpsC
1847974_C_T	1.2e-06	3.07777e-06	0	0	0	0	0	0	0	0	0.159	0	0	0	0.016	0	0	A184T (GCT→ACT)	Nizo2877_2987 ←	GTP‑binding protein EngB
1848749_A_G	0.000821357	0.00176024	0	0	0.042	0	0	0	0	0	0.206	0	0	0	0.023	0.023	0	I400T (ATT→ACT)	Nizo2877_2988 ←	ATP‑dependent Clp protease ATP‑binding subunit ClpX
1848782_A_G	2.39e-26	1.00767e-25	0	0	0	0	0	0	0	0	0	0	0	0	0.021	0.525	0.131	I389T (ATT→ACT)	Nizo2877_2988 ←	ATP‑dependent Clp protease ATP‑binding subunit ClpX
1850489_T_A	1.69e-27	7.30716e-27	0	0	0	0	0	0	0	0	0	0	0	0.031	0.433	0	0.044	K359M (AAG→ATG)	Nizo2877_2989 ←	Cell division trigger factor
1853942_G_A	2.88e-29	1.30563e-28	0	0	0	0	0	0.228	0	0	0	0	0	0	0.013	0.427	0.108	A48V (GCT→GTT)	Nizo2877_2991 ←	hypothetical protein
1856035_C_T	5.15e-28	2.27019e-27	0	0.045	0.431	0	0	0	0	0	0	0	0	0	0	0	0	M243I (ATG→ATA)	Nizo2877_2993 ←	4‑hydroxy‑tetrahydrodipicolinate synthase
1857420_A_G	4.88e-35	2.46363e-34	0	0.013	0.224	0	0	0.183	0	0	0.061	0	0.024	0	0.014	0.394	0.046	L222L (TTA→CTA)	Nizo2877_2994 ←	multidrug transport protein
1857622_T_C	7.85e-08	2.09462e-07	0	0	0	0.147	0	0	0	0	0	0	0	0	0	0	0.017	P154P (CCA→CCG)	Nizo2877_2994 ←	multidrug transport protein
1857914_A_G	6.59e-32	3.08026e-31	0	0.027	0	0	0	0.201	0	0	0.061	0	0	0	0.063	0.412	0.089	V57A (GTG→GCG)	Nizo2877_2994 ←	multidrug transport protein
1860916_._C	7.87e-88	8.96453e-87	0	0	0	0	0	0.297	0	0	0.062	0.015	0	0	0.015	1	0.146	coding (1537/2292 nt)	Nizo2877_2998 ←	Late competence protein ComEC DNA transport
1865199_G_A	0.00393964	0.00797637	0	0	0	0	0	0	0	0	0.119	0	0	0	0	0	0	V51V (GTC→GTT)	Nizo2877_3002 ←	Phosphopantetheine adenylyltransferase
1866319_A_G	3.91e-118	6.88312e-117	0	0.12	1	0	0	0.224	0	0	0.347	0	0	0	0	0.614	0.042	intergenic (‑83/+78)	Nizo2877_3004 ← / ← Nizo2877_3005	putative Cytosolic Protein/Pyruvate carboxylase
1874014_A_G	0.00430098	0.00866912	0	0	0	0	0	0	0	0	0	0	0	0.018	0.029	0.134	0	V174A (GTG→GCG)	Nizo2877_3008 ←	hypothetical protein
1876682_C_T	9.9e-35	4.97017e-34	0	0	0	0	0	0.195	0	0	0.017	0	0	0	0.026	0.625	0.017	D228N (GAT→AAT)	Nizo2877_3010 ←	Phage tail fiber protein
1876871_T_C	4.35e-06	1.09193e-05	0	0	0	0	0	0	0.019	0	0.183	0	0	0	0	0	0	M165V (ATG→GTG)	Nizo2877_3010 ←	Phage tail fiber protein
1878515_G_A	1.2e-15	4.0163e-15	0	0.021	0.286	0	0	0	0	0	0	0	0	0	0	0	0	N318N (AAC→AAT)	Nizo2877_3011 ←	GTP‑binding protein TypA/BipA
188276_T_.	7.89e-102	1.12578e-100	0	0	0.0062	0	0	0	0	0	0	0	0	0	0.067	1	0.115	intergenic (‑177/+45)	Nizo2877_0172 ← / ← Nizo2877_0173	Beta‑glucoside bgl operon antiterminator BglG family/Maltose phosphorylase / Trehalose phosphorylase
188314_T_C	1.03e-91	1.25781e-90	0	0	0	0	0	0	0	0	0.0015	0.0024	0.0055	0	0.046	0.705	0.115	intergenic (‑215/+7)	Nizo2877_0172 ← / ← Nizo2877_0173	Beta‑glucoside bgl operon antiterminator BglG family/Maltose phosphorylase / Trehalose phosphorylase
1883686_T_C	1.8e-33	8.74516e-33	0	0	0	0	0	0.167	0	0	0.016	0	0	0	0.012	0.472	0.058	I370V (ATC→GTC)	Nizo2877_3016 ←	Dihydrolipoamide acetyltransferase component of pyruvate dehydrogenase complex
1886754_A_G	6.21e-36	3.18851e-35	0	0	0.492	0	0	0	0	0	0.119	0.016	0	0	0	0	0.017	R63R (CGT→CGC)	Nizo2877_3018 ←	Pyruvate dehydrogenase E1 component alpha subunit
1889388_C_T	2.15e-06	5.45243e-06	0	0	0.167	0	0	0	0	0	0	0	0	0	0	0	0	R190C (CGT→TGT)	Nizo2877_3022 →	Ribonuclease J1 (endonuclease and 5' exonuclease)
1892543_A_G	0.000125851	0.000289874	0	0	0.159	0	0	0	0	0	0	0	0	0	0	0	0	D118G (GAC→GGC)	Nizo2877_3026 →	Mobile element protein
1893913_A_G	3.91e-23	1.54519e-22	0	0	0	0	0	0.165	0	0	0.015	0	0	0	0	0.528	0.037	G379G (GGT→GGC)	Nizo2877_3027 ←	hypothetical protein
1898691_T_C	3.1e-17	1.08022e-16	0	0	0	0	0	0	0	0	0	0	0	0	0.018	0.409	0.032	L718L (CTA→CTG)	Nizo2877_3030 ←	RecD‑like DNA helicase YrrC
1900589_C_G	9.47e-25	3.86644e-24	0	0	0	0	0	0	0	0	0.016	0	0.034	0	0	0.524	0.061	V86L (GTT→CTT)	Nizo2877_3030 ←	RecD‑like DNA helicase YrrC
1902646_T_A	4.2e-32	1.98021e-31	0	0.047	0.345	0	0	0.035	0	0	0.125	0	0	0	0	0	0	intergenic (‑426/+98)	Nizo2877_3032 ← / ← Nizo2877_3033	Phosphoglycerate mutase family 5/Ser‑Asp rich fibrinogen‑binding bone sialoprotein‑binding protein
1906096_A_G	2.68e-11	7.90585e-11	0	0	0.2	0	0	0	0	0	0	0	0	0	0	0	0	intergenic (‑73/+209)	Nizo2877_3035 ← / ← Nizo2877_3036	hypothetical protein/Trk system potassium uptake protein TrkA
1926080_A_G	2.99e-27	1.28461e-26	0	0	0	0	0	0.157	0	0	0.052	0	0	0	0.036	0.465	0.059	intergenic (‑197/+95)	Nizo2877_3054 ← / ← Nizo2877_3055	UDP‑N‑acetylmuramoylalanine‑‑D‑glutamate ligase/Phospho‑N‑acetylmuramoyl‑pentapeptide‑ transferase
192692_C_T	1.85e-90	2.20941e-89	0	0	0	0	0	0	0	0	0.031	0	0	0	0.03	0.714	0.105	T258I (ACC→ATC)	Nizo2877_0175 →	sugar transporter
1927819_T_C	1.03e-146	2.40718e-145	0	0.086	0.93	0.024	0	0.068	0	0	0.438	0	0	0.016	0.083	0.644	0.143	M498V (ATG→GTG)	Nizo2877_3056 ←	Cell division protein FtsI (Peptidoglycan synthetase)
193163_T_C	7.31e-21	2.77555e-20	0	0	0.185	0	0	0	0	0	0	0	0	0	0	0	0	I415T (ATT→ACT)	Nizo2877_0175 →	sugar transporter
1931946_A_G	0.000569919	0.00124802	0	0	0	0	0	0	0	0	0.158	0	0	0	0.016	0	0	T51A (ACT→GCT)	Nizo2877_3061 →	Magnesium and cobalt transport protein CorA
193453_A_G	8.25e-115	1.40665e-113	0	0	0	0	0	0	0	0	0	0	0.01	0	0.083	0.764	0.068	T28A (ACG→GCG)	Nizo2877_0176 →	Alpha‑glucosidase
1934601_A_G	0.000798785	0.00171729	0	0	0	0	0	0	0	0	0.148	0	0	0	0	0	0	S349S (AGT→AGC)	Nizo2877_3063 ←	Cell division protein FtsK
1937266_C_T	4.3e-09	1.19562e-08	0	0	0	0	0	0	0	0	0	0	0	0.162	0.033	0.083	0.101	intergenic (+55/‑280)	Nizo2877_3065 → / → Nizo2877_3066	Rrf2‑linked NADH‑flavin reductase/Branched‑chain amino acid transport system carrier protein
193845_A_G	1.49e-28	6.66566e-28	0	0	0.254	0.0087	0	0	0	0	0	0	0	0	0	0	0	K158K (AAA→AAG)	Nizo2877_0176 →	Alpha‑glucosidase
193944_A_.	1.01e-82	1.10855e-81	0	0.0096	0.0079	0	0	0	0	0	0	0	0	0	0	1	0.103	coding (573/2301 nt)	Nizo2877_0176 →	Alpha‑glucosidase
1941789_A_G	1.73e-12	5.31147e-12	0	0.014	0.327	0	0	0	0	0	0	0	0	0	0	0	0	I54T (ATT→ACT)	Nizo2877_3070 ←	hypothetical protein
1949734_T_C	2.07e-11	6.13979e-11	0	0	0.243	0	0	0	0	0	0	0	0	0	0	0	0	intergenic (‑37/+41)	Nizo2877_3078 ← / ← Nizo2877_3079	Oligoendopeptidase F/Competence protein CoiA
1950228_A_G	3.53e-17	1.2269e-16	0.0036	0	0	0	0	0	0	0	0	0	0	0	0.012	0.515	0.038	A211A (GCT→GCC)	Nizo2877_3079 ←	Competence protein CoiA
1951616_A_G	3.72e-41	2.07509e-40	0	0	0	0.0063	0	0	0	0	0	0	0	0.028	0.508	0	0.044	F54S (TTT→TCT)	Nizo2877_3080 ←	Negative regulator of tic competence MecA
1953613_A_G	1.76e-08	4.79052e-08	0	0.058	0.146	0	0	0	0	0	0	0	0	0	0	0	0	T45A (ACC→GCC)	Nizo2877_3083 →	hypothetical protein
1953932_A_G	1.37e-27	5.95204e-27	0	0.013	0.362	0	0	0	0	0	0	0	0	0	0	0	0	Y151C (TAC→TGC)	Nizo2877_3083 →	hypothetical protein
1954750_A_C	3.2e-216	1.31442e-214	0	0	0	0	0	0	0.433	0	0	0	0	0	0	0	0	noncoding (71/71 nt)	Nizo2877_t0053 ←	tRNA‑Gly
1955336_G_A	1.49e-19	5.51076e-19	0	0	0	0	0	0	0	0	0	0	0	0	0.015	0.471	0.092	noncoding (49/74 nt)	Nizo2877_t0059 ←	tRNA‑Met
195851_A_G	7.82e-25	3.20242e-24	0	0	0.218	0	0	0	0	0	0	0	0	0	0	0	0	intergenic (+179/+263)	Nizo2877_0176 → / ← Nizo2877_0177	Alpha‑glucosidase/Choloylglycine hydrolase
196255_A_G	1.34e-20	5.05953e-20	0	0	0.223	0	0	0	0	0	0	0	0	0	0	0	0	D278D (GAT→GAC)	Nizo2877_0177 ←	Choloylglycine hydrolase
196530_A_G	1.53e-156	3.87648e-155	0	0.072	0.109	0	0	0.329	0	0	0.052	0	0	0	0	0.778	0.152	L187L (TTA→CTA)	Nizo2877_0177 ←	Choloylglycine hydrolase
198421_A_G	3.52e-17	1.225e-16	0	0.054	0.155	0	0	0	0	0	0	0	0	0	0	0	0	S587S (AGT→AGC)	Nizo2877_0179 ←	Transketolase
198547_A_G	3.78e-05	8.98911e-05	0	0	0	0	0	0	0	0	0.123	0	0	0	0	0	0	S545S (AGT→AGC)	Nizo2877_0179 ←	Transketolase
198718_._T	8.87e-45	5.30829e-44	0	0.08	1	0	0	0.132	0	0	0.3	0	0	0	0	1	0.021	coding (358/2130 nt)	Nizo2877_1367 →	Na+/H+ antiporter
202802_T_C	3.88e-14	1.24041e-13	0	0	0.231	0	0	0	0	0	0	0	0	0.017	0	0	0	Y246H (TAC→CAC)	Nizo2877_1370 →	Diadenylate cyclase spyDAC Bacterial checkpoint controller DisA with nucleotide‑binding domain
206084_C_.	1.25e-143	2.73286e-142	0	0.02	0.015	0.284	0	0	0.014	0	0.194	0	0.304	0.457	1	0.082	0.467	intergenic (‑7/+99)	Nizo2877_0185 ← / ← Nizo2877_0186	putative phosphatase/Galactitol‑1‑phosphate 5‑dehydrogenase
206342_A_G	3.63e-09	1.01348e-08	0	0	0	0	0	0	0	0	0.164	0	0	0	0.029	0	0	A317A (GCT→GCC)	Nizo2877_0186 ←	Galactitol‑1‑phosphate 5‑dehydrogenase
208803_T_C	0.00081115	0.00174091	0	0	0	0	0	0	0	0	0.138	0	0	0	0	0	0.016	D61D (GAT→GAC)	Nizo2877_1376 →	hydrolase HAD superfamily Cof family
2100_T_C	2.53e-07	6.6333e-07	0	0.049	0.134	0	0	0	0	0	0	0	0	0	0	0	0	T141A (ACG→GCG)	Nizo2877_0002 ←	Beta‑lactamase class C and other penicillin binding protein
210396_T_C	5.8e-80	6.04762e-79	0	0	0.0047	0	0	0	0	0	0.029	0	0	0	0.017	0.711	0.044	intergenic (‑295/+40)	Nizo2877_1377 ← / ← Nizo2877_1378	putative transcription regulator (putative)/Aldose 1‑epimerase
21042_T_C	3.67e-20	1.37422e-19	0	0	0	0	0	0	0	0	0.246	0	0.017	0.012	0.039	0.105	0.02	L594L (TTG→CTG)	Nizo2877_1199 →	Transcription accessory protein (S1 RNA‑binding domain)
210547_T_C	1.33e-33	6.48495e-33	0	0	0.238	0.017	0	0	0	0	0	0	0	0	0	0	0	intergenic (+27/‑142)	Nizo2877_0190 → / → Nizo2877_0191	putative transcriptional regulator/Xylulose‑5‑phosphate phosphoketolase Fructose‑6‑phosphate phosphoketolase
211765_A_G	5.05e-16	1.7028e-15	0	0.065	0.164	0	0	0	0	0	0	0	0	0	0	0	0	E359E (GAA→GAG)	Nizo2877_0191 →	Xylulose‑5‑phosphate phosphoketolase Fructose‑6‑phosphate phosphoketolase
212293_T_C	0.00022718	0.000514954	0	0	0	0	0	0	0	0	0	0	0	0	0	0.139	0	L9L (TTA→CTA)	Nizo2877_1379 →	hypothetical protein
21255_T_C	1.36e-49	8.88424e-49	0	0	0	0	0	0	0	0	0.023	0	0.033	0	0.015	0.694	0.054	F665L (TTT→CTT)	Nizo2877_1199 →	Transcription accessory protein (S1 RNA‑binding domain)
213360_A_G	1.3e-20	4.91534e-20	0	0.087	0.142	0	0	0	0	0	0	0	0	0	0	0	0	Y66Y (TAT→TAC)	Nizo2877_0192 ←	hypothetical protein
215542_T_C	5.1e-53	3.63845e-52	0	0	0	0	0	0	0	0	0	0	0.032	0.00045	0.025	0.598	0.06	intergenic (+126/+334)	Nizo2877_1383 → / ← Nizo2877_1384	hypothetical protein/hypothetical protein
216203_A_G	1.54e-102	2.25672e-101	0	0	0	0	0	0	0	0	0	0	0	0	0	0.701	0.095	H94H (CAT→CAC)	Nizo2877_0195 ←	L‑ribulose‑5‑phosphate 4‑epimerase
216298_T_C	1.49e-17	5.23237e-17	0	0	0	0	0	0.039	0	0	0.266	0	0.014	0	0.048	0.061	0.019	N6N (AAT→AAC)	Nizo2877_1385 →	hypothetical protein
217066_G_A	1.46e-133	2.95378e-132	0	0.134	0.877	0	0	0.245	0	0	0.263	0	0	0.021	0.083	0.685	0.077	S305S (TCC→TCT)	Nizo2877_1386 ←	Glycerol kinase
217582_A_G	0.000720525	0.00156143	0	0	0	0	0	0	0	0	0.118	0	0	0	0.0035	0	0	G174G (GGT→GGC)	Nizo2877_0196 ←	Ribulokinase
21896_T_C	7.92e-41	4.3552e-40	0	0	0.0062	0	0	0	0	0	0	0	0	0.015	0.029	0.56	0.054	intergenic (+16/‑50)	Nizo2877_1200 → / → Nizo2877_1201	putative metallopeptidase (Zinc) SprT family/Homoserine dehydrogenase
220687_T_C	1.11e-18	4.02301e-18	0	0	0	0	0	0	0.018	0	0	0	0	0.016	0	0.396	0	S125S (TCA→TCG)	Nizo2877_1390 ←	putative membrane protein
221184_T_C	3.26e-22	1.26981e-21	0	0.012	0.325	0	0	0	0	0	0	0	0	0	0	0	0	N476S (AAC→AGC)	Nizo2877_1391 ←	drug resistance transporter EmrB/QacA family
221478_T_C	5.06e-06	1.26781e-05	0	0	0.196	0	0	0	0	0	0	0	0	0	0	0	0	N378S (AAT→AGT)	Nizo2877_1391 ←	drug resistance transporter EmrB/QacA family
221546_A_G	6.88e-141	1.46864e-139	0.019	0.104	0.926	0.0091	0	0.223	0	0	0.464	0	0	0.016	0.143	0.632	0.174	H355H (CAT→CAC)	Nizo2877_1391 ←	drug resistance transporter EmrB/QacA family
222556_T_C	5.57e-32	2.6125e-31	0.0025	0	0	0.0053	0.015	0	0	0	0	0	0.012	0.004	0	0.569	0.158	T19A (ACC→GCC)	Nizo2877_1391 ←	drug resistance transporter EmrB/QacA family
222795_A_.	5.18e-107	8.11733e-106	0	0.043	0.165	0	0	0.315	0.016	0	0.042	0	0.015	0	0.045	1	0.135	coding (530/1206 nt)	Nizo2877_0200 ←	Ferredoxin reductase
223363_A_C	8.25e-34	4.03714e-33	0	0	0	0	0	0	0	0	0.058	0	0	0	0	0.566	0.037	V124G (GTC→GGC)	Nizo2877_1392 ←	Exopolyphosphatase
224155_G_A	3.39e-29	1.53172e-28	0	0	0.36	0.0087	0	0	0	0	0	0	0	0	0	0	0	H580Y (CAC→TAC)	Nizo2877_1393 ←	Polyphosphate kinase
224260_A_G	3.19e-18	1.14696e-17	0	0.011	0	0	0	0	0	0	0.244	0	0	0	0.014	0	0.019	intergenic (+97/+99)	Nizo2877_0201 → / ← Nizo2877_0202	hypothetical protein/Substrate‑specific component FolT of folate ECF transporter
224505_T_G	2.33e-33	1.12396e-32	0	0	0	0	0	0	0	0	0	0	0	0	0.072	0.502	0.044	H463P (CAT→CCT)	Nizo2877_1393 ←	Polyphosphate kinase
226286_T_C	4e-22	1.55358e-21	0	0	0	0	0	0	0	0	0	0	0	0	0	0.552	0.042	P379P (CCA→CCG)	Nizo2877_1394 ←	Exopolyphosphatase
226304_A_G	0.00321342	0.00657974	0	0	0	0	0	0	0	0	0	0	0	0.015	0.0033	0.181	0	V373V (GTT→GTC)	Nizo2877_1394 ←	Exopolyphosphatase
226570_T_C	2.23e-60	1.7781e-59	0	0.03	0.373	0	0	0	0	0	0	0	0	0	0	0	0	L243L (TTA→CTA)	Nizo2877_0205 →	Catalase
226668_T_C	1.79e-32	8.51349e-32	0	0.012	0.308	0	0.013	0.022	0	0	0.145	0	0.019	0	0	0	0	D252G (GAC→GGC)	Nizo2877_1394 ←	Exopolyphosphatase
227353_A_C	2.73e-115	4.6842e-114	0	0	0	0	0	0.015	0	0	0.048	0	0	0	0.101	0.709	0.212	intergenic (+55/+103)	Nizo2877_0205 → / ← Nizo2877_0206	Catalase/negative regulator of proteolysis
22748_T_C	8.43e-59	6.51103e-58	0	0	0	0	0	0.043	0	0	0.015	0	0	0	0.049	0.634	0.067	V268A (GTT→GCT)	Nizo2877_1201 →	Homoserine dehydrogenase
227644_A_G	1.92e-125	3.61467e-124	0	0	0	0	0.0088	0	0	0	0	0	0	0	0.038	0.672	0.285	C65R (TGT→CGT)	Nizo2877_0206 ←	negative regulator of proteolysis
228129_A_G	2.8e-156	7.02852e-155	0	0.079	0.158	0	0	0.258	0	0	0.031	0	0	0.013	0.069	0.757	0.125	intergenic (‑293/+120)	Nizo2877_0206 ← / ← Nizo2877_0207	negative regulator of proteolysis/response regulator
228918_T_C	0.000332326	0.000741511	0	0	0	0	0	0	0	0	0.157	0	0	0	0	0	0	V69A (GTA→GCA)	Nizo2877_1396 →	Transcriptional regulator MarR family
230868_G_A	7.82e-28	3.42488e-27	0	0.02	0.329	0	0	0	0	0	0	0	0	0	0	0	0	intergenic (‑621/+462)	Nizo2877_0208 ← / ← Nizo2877_0209	Histidine kinase of the competence regulon ComD/ATP‑dependent protease ATP‑binding subunit clpL
231299_A_G	4.88e-285	4.89988e-283	0	0.153	0.929	0.0093	0	0.398	0.011	0	0.5	0	0.011	0	0.059	0.749	0.065	intergenic (‑1052/+31)	Nizo2877_0208 ← / ← Nizo2877_0209	Histidine kinase of the competence regulon ComD/ATP‑dependent protease ATP‑binding subunit clpL
231584_._A	1.59e-60	1.27153e-59	0	0.101	0.293	0	0	0.34	0	0	0.063	0	0	0	0.094	1	0.062	intergenic (+423/‑197)	Nizo2877_1398 → / → Nizo2877_1399	Xanthine/uracil/thiamine/ascorbate permease family protein/Pyruvate oxidase
231595_._T	3.47e-47	2.16257e-46	0	0	0	1	0	0	0.167	0	0.324	0	0.254	1	1	0.018	1	intergenic (+434/‑186)	Nizo2877_1398 → / → Nizo2877_1399	Xanthine/uracil/thiamine/ascorbate permease family protein/Pyruvate oxidase
232233_A_G	2.13e-135	4.34168e-134	0	0.063	0.0053	0	0	0.315	0	0	0.038	0	0	0	0.063	0.765	0.068	A404A (GCT→GCC)	Nizo2877_0209 ←	ATP‑dependent protease ATP‑binding subunit clpL
234171_A_G	0.00302363	0.00620051	0	0	0	0	0	0	0	0	0.114	0	0	0	0	0	0	intergenic (‑103/+534)	Nizo2877_0210 ← / ← Nizo2877_0211	hypothetical protein/Lactate 2‑monooxygenase
235168_A_G	7.04e-121	1.28956e-119	0	0.031	0.052	0.0039	0	0.266	0	0	0.061	0	0	0	0.052	0.733	0.063	I213T (ATC→ACC)	Nizo2877_0211 ←	Lactate 2‑monooxygenase
235343_T_C	5.35e-111	8.63324e-110	0	0	0	0	0	0	0	0	0.043	0	0	0	0.035	0.715	0.103	S155G (AGT→GGT)	Nizo2877_0211 ←	Lactate 2‑monooxygenase
2369_T_C	0.000102066	0.000236699	0	0	0	0.018	0	0	0	0	0.143	0	0	0	0	0	0	P358P (CCT→CCC)	Nizo2877_1184 →	Di/tripeptide permease DtpT
237147_T_C	3.19e-54	2.33102e-53	0	0	0	0	0	0.324	0	0	0	0	0	0	0.06	0.5	0.07	K169R (AAG→AGG)	Nizo2877_1402 ←	Proline iminopeptidase
237284_A_G	1.53e-98	2.04327e-97	0	0	0	0.0093	0	0	0	0.0039	0	0	0.0025	0	0.014	0.619	0.173	A99A (GCT→GCC)	Nizo2877_0212 ←	Pyruvate oxidase
237472_A_G	2.34e-133	4.69907e-132	0	0.019	0.032	0.0089	0	0.271	0	0	0.027	0	0	0	0.047	0.679	0.143	F37L (TTC→CTC)	Nizo2877_0212 ←	Pyruvate oxidase
239306_T_C	1.68e-47	1.05184e-46	0	0	0	0	0	0	0	0	0	0	0	0	0	0.58	0.048	intergenic (+231/‑191)	Nizo2877_1403 → / → Nizo2877_1404	Biotin operon repressor / Biotin‑protein ligase/Acyltransferase
241549_T_G	5.54e-09	1.53568e-08	0	0	0	0	0	0.019	0	0	0.206	0	0	0	0	0	0	intergenic (+70/+95)	Nizo2877_1404 → / ← Nizo2877_1405	Acyltransferase/Xaa‑Pro dipeptidyl‑peptidase
241836_A_G	2.33e-19	8.59405e-19	0	0	0.191	0.0056	0	0	0	0	0	0	0	0	0	0	0	V208A (GTA→GCA)	Nizo2877_0217 ←	Rhamnulose‑1‑phosphate aldolase
242629_T_C	3.47e-14	1.11196e-13	0	0	0.235	0	0	0	0	0	0	0	0	0	0	0	0	D486G (GAC→GGC)	Nizo2877_1405 ←	Xaa‑Pro dipeptidyl‑peptidase
24382_T_C	6.16e-47	3.77823e-46	0	0	0	0	0	0	0	0	0	0	0	0	0.013	0.6	0.071	intergenic (+126/‑143)	Nizo2877_t0009 → / → Nizo2877_1203	tRNA‑Leu/hypothetical protein
244608_T_C	6.91e-150	1.67259e-148	0	0.041	0.04	0	0	0.33	0	0	0.056	0	0	0	0.015	0.81	0.134	D332G (GAT→GGT)	Nizo2877_0220 ←	Rhamnulokinase
246060_A_G	6.8e-117	1.18172e-115	0	0	0	0	0	0.262	0	0	0.062	0	0	0	0.053	0.647	0.161	F291L (TTC→CTC)	Nizo2877_0221 ←	putative L‑rhamnose permease RhaY
246068_G_A	6.58e-54	4.76962e-53	0	0	0.034	0	0	0.219	0	0	0.026	0	0	0	0.047	0.636	0.081	T175T (ACC→ACT)	Nizo2877_1408 ←	Amino acid permease
247810_G_T	4.22e-28	1.86326e-27	0	0	0	0	0	0	0.52	0.012	0	0	0	0	0	0	0	intergenic (+239/‑125)	Nizo2877_1409 → / → Nizo2877_1410	hypothetical protein/Pyridoxal kinase
247871_A_G	1.11e-120	2.0196e-119	0	0	0	0	0	0	0	0	0	0	0	0	0.038	0.686	0.109	E272E (GAA→GAG)	Nizo2877_0222 →	Transcriptional regulator of rhamnose utilization AraC family
248119_T_C	4.71e-212	1.77345e-210	0	0	0	1	0	0	0.141	0	0.442	0.018	0.261	0.482	0.919	0.08	0.635	V62A (GTC→GCC)	Nizo2877_1410 →	Pyridoxal kinase
250704_C_T	1.24e-13	3.94559e-13	0	0.011	0.037	0	0	0	0	0	0.226	0	0	0	0.017	0.041	0	A137V (GCC→GTC)	Nizo2877_1414 →	Zinc uptake regulation protein ZUR
251889_T_C	2.06e-15	6.82721e-15	0	0.0091	0.01	0	0	0	0	0	0.228	0	0	0	0.049	0.039	0.012	I166T (ATC→ACC)	Nizo2877_1416 →	hypothetical protein
252629_T_C	1.51e-10	4.37819e-10	0	0	0.225	0	0	0	0	0	0	0	0	0	0	0	0	T169A (ACT→GCT)	Nizo2877_1417 ←	Haloacid dehalogenase/epoxide hydrolase family
253340_A_G	2.55e-21	9.76419e-21	0	0	0	0	0.011	0.019	0	0	0.304	0	0	0.045	0.04	0.074	0	V429A (GTT→GCT)	Nizo2877_0230 ←	Type IV fimbrial biosis protein PilY1
255633_A_.	1.55e-27	6.72328e-27	0	0	0	0.0087	0	0	0	0	0	0	0	0.056	1	0	0.048	coding (78/1062 nt)	Nizo2877_0231 ←	cell surface protein precursor
255733_T_C	9.16e-129	1.79948e-127	0	0	0	0	0	0	0	0	0.017	0	0	0	0.083	0.81	0.128	I188V (ATT→GTT)	Nizo2877_0232 ←	hypothetical protein
256114_A_G	2.56e-34	1.25956e-33	0	0	0.327	0	0	0	0	0	0	0	0	0	0	0	0	F61L (TTT→CTT)	Nizo2877_0232 ←	hypothetical protein
25638_._A	0.00158038	0.00330842	0	0	0	0	0.019	0.167	0	0	0.027	0	0	0	0.034	1	0.111	coding (5/975 nt)	Nizo2877_1204 →	PTS system mannose‑specific IIB component / PTS system mannose‑specific IIA component
256536_G_A	6.82e-193	2.20107e-191	0	0.295	1	0	0	0.295	0	0.023	0.28	0.019	0	0.071	0.2	0.876	0.398	intergenic (‑242/+1333)	Nizo2877_0232 ← / ← Nizo2877_0233	hypothetical protein/hypothetical protein
258632_T_C	1.72e-144	3.85365e-143	0	0	0	0	0	0	0	0	0	0	0	0	0.018	0.769	0.148	Q49R (CAG→CGG)	Nizo2877_0235 ←	putative transcriptional regulator
260435_A_G	2.97e-144	6.54607e-143	0	0.103	0.193	0	0	0.356	0	0	0.037	0	0	0.025	0.033	0.732	0.15	intergenic (‑88/‑702)	Nizo2877_0238 ← / → Nizo2877_0239	hypothetical protein/putative transcriptional regulator
261401_C_T	5.56e-11	1.62777e-10	0	0	0	0.161	0	0	0	0	0	0	0	0	0	0	0.083	R34* (CGA→TGA)	Nizo2877_1428 →	PTS system beta‑glucoside‑specific component
261809_A_.	8.47e-248	4.78379e-246	0	0.119	0.352	1	0	0.371	0.182	0	1	0.059	0.236	0.304	1	1	1	coding (673/738 nt)	Nizo2877_0239 →	putative transcriptional regulator
262461_A_G	1.78e-105	2.74181e-104	0	0	0	0	0	0	0	0	0	0	0	0.012	0.072	0.691	0.167	S16S (AGT→AGC)	Nizo2877_0241 ←	Mobile element protein
262801_T_C	7.82e-156	1.94496e-154	0	0.111	0.203	0	0	0.29	0	0	0.121	0	0	0	0.133	0.727	0.193	intergenic (‑53/+109)	Nizo2877_0242 ← / ← Nizo2877_0243	Mobile element protein/transposase
262807_T_C	1.91e-34	9.43171e-34	0	0	0.233	0	0	0	0	0	0	0	0	0	0	0	0	intergenic (‑59/+103)	Nizo2877_0242 ← / ← Nizo2877_0243	Mobile element protein/transposase
26386_T_C	1.91e-09	5.39376e-09	0	0	0	0.049	0	0	0	0	0	0	0.068	0.012	0.14	0.011	0.058	G251G (GGT→GGC)	Nizo2877_1204 →	PTS system mannose‑specific IIB component / PTS system mannose‑specific IIA component
264686_T_.	1.4e-245	7.02852e-244	0	0	0.0075	1	0	0.011	0.065	0.023	1	0.015	0.258	0.5	1	0.05	0.587	coding (1832/2715 nt)	Nizo2877_0244 ←	Chitinase
264872_A_G	5.7e-09	1.57842e-08	0	0	0.129	0.0083	0	0	0.017	0	0	0	0	0	0	0	0	I549T (ATT→ACT)	Nizo2877_0244 ←	Chitinase
264880_A_G	0.000294964	0.000662508	0	0	0	0	0	0	0	0	0.18	0	0	0	0	0	0	V546V (GTT→GTC)	Nizo2877_0244 ←	Chitinase
265105_A_G	2.01e-78	2.03325e-77	0	0.067	0.171	0	0	0.276	0	0	0.127	0	0	0.017	0.097	0.678	0.058	R28R (CGA→CGG)	Nizo2877_1431 →	hypothetical protein
265484_T_.	4.59e-121	8.46496e-120	0	0	0	0	0	0	0	0	0.039	0	0	0.018	0.167	1	0.187	coding (1034/2715 nt)	Nizo2877_0244 ←	Chitinase
267416_A_G	8.77e-54	6.32326e-53	0	0	0.494	0	0	0.018	0	0	0.145	0	0	0	0	0	0	S147G (AGT→GGT)	Nizo2877_1434 →	putative transcription regulator (putative)
267712_G_T	1.49e-33	7.25205e-33	0	0.014	0.371	0	0	0	0	0	0	0	0	0	0	0.011	0	T203T (ACG→ACT)	Nizo2877_0246 →	hypothetical protein
268139_A_G	7.03e-50	4.64837e-49	0	0.043	0.351	0	0	0.029	0	0	0.082	0	0	0	0	0	0.038	T346A (ACA→GCA)	Nizo2877_0246 →	hypothetical protein
269307_A_G	4.55e-100	6.26145e-99	0	0	0	0	0	0	0	0.021	0.011	0	0	0	0.033	0.709	0.104	Y735C (TAT→TGT)	Nizo2877_0246 →	hypothetical protein
27163_A_G	1.67e-257	1.10424e-255	0	0	0	1	0	0	0.205	0	0.404	0	0.264	0.391	1	0.08	0.739	N174D (AAC→GAC)	Nizo2877_1205 →	PTS system mannose‑specific IIC component
27229_T_C	3.43e-66	3.01907e-65	0	0.025	0.232	0	0	0.177	0	0	0.075	0	0	0	0.014	0.507	0.07	Y196H (TAT→CAT)	Nizo2877_1205 →	PTS system mannose‑specific IIC component
272524_T_C	2.41e-14	7.77799e-14	0	0	0.302	0	0	0	0	0	0	0	0	0	0	0	0	intergenic (+25/‑280)	Nizo2877_1440 → / → Nizo2877_1441	Quaternary ammonium compound‑resistance protein SugE/hypothetical protein
273478_G_A	1.85e-55	1.37407e-54	0	0.085	0.011	0	0	0.213	0	0	0.02	0	0	0	0.017	0.649	0.032	T174I (ACA→ATA)	Nizo2877_1442 ←	Phosphoglycerate mutase family
27537_G_A	1.43e-11	4.27895e-11	0	0	0	0	0	0	0	0	0.132	0	0	0.054	0.059	0.076	0	P124P (CCC→CCT)	Nizo2877_0022 ←	D‑serine/D‑alanine/glycine transporter
275783_T_C	1.28e-19	4.74703e-19	0	0	0	0	0	0	0	0	0	0	0	0	0	0.337	0	T272A (ACC→GCC)	Nizo2877_1444 ←	hypothetical protein
277143_T_C	1.04e-45	6.27938e-45	0	0.051	0.045	0	0	0.254	0	0	0.032	0	0.017	0	0.013	0.556	0.022	A143A (GCA→GCG)	Nizo2877_1445 ←	putative 78‑dihydro‑8‑oxoguanine‑triphosphatase (putative)
277551_A_G	1.21e-05	2.96861e-05	0	0	0.0037	0	0	0	0	0	0.169	0	0	0.0038	0	0	0	T7T (ACT→ACC)	Nizo2877_1445 ←	putative 78‑dihydro‑8‑oxoguanine‑triphosphatase (putative)
279101_A_G	1.52e-10	4.40248e-10	0	0	0	0	0	0	0	0	0.186	0	0	0	0.018	0	0.043	N27S (AAT→AGT)	Nizo2877_0254 →	Transcriptional regulator GntR family
279135_A_G	2.96e-114	5.01535e-113	0	0	0	0	0	0	0	0.012	0	0	0	0	0.047	0.719	0.118	K38K (AAA→AAG)	Nizo2877_0254 →	Transcriptional regulator GntR family
279381_T_C	4.43e-58	3.39258e-57	0	0.091	0.159	0	0	0.214	0	0	0	0	0	0	0.075	0.58	0.119	N266N (AAT→AAC)	Nizo2877_1447 →	DNA helicase
280039_C_T	7.8e-62	6.42729e-61	0	0.022	0.411	0	0	0	0	0	0	0	0	0	0	0	0	Q340* (CAA→TAA)	Nizo2877_0254 →	Transcriptional regulator GntR family
281575_C_T	1.13e-263	9.01009e-262	0	0	0	1	0	0	0.294	0	0.342	0	0.279	0.516	0.923	0.094	0.699	A131V (GCG→GTG)	Nizo2877_1448 →	Enoyl‑(acyl‑carrier‑protein) reductase (FMN)
283779_A_.	4.65e-147	1.1058e-145	0	0.089	0.193	0.0097	0	0.362	0	0	0.069	0	0	0.032	0.052	1	0.08	intergenic (‑157/+89)	Nizo2877_0256 ← / ← Nizo2877_0257	Multiple sugar ABC transporter ATP‑binding protein/Fructokinase
284975_A_G	1.81e-59	1.42229e-58	0	0.0093	0.414	0	0	0	0	0	0	0	0	0	0	0	0	V438A (GTG→GCG)	Nizo2877_0258 ←	DNA‑binding response regulator AraC family
285262_A_G	7.17e-120	1.27881e-118	0	0	0	0	0	0.327	0	0	0.074	0	0.014	0	0	0.681	0.189	D342D (GAT→GAC)	Nizo2877_0258 ←	DNA‑binding response regulator AraC family
2853_._T	1.98e-93	2.47363e-92	0	0	0	0.0092	0	0	0	0	0	0	0	0	0	1	0	intergenic (‑333/‑85)	Nizo2877_0002 ← / → Nizo2877_0003	Beta‑lactamase class C and other penicillin binding protein/Pyruvate formate‑lyase
285796_G_A	9.5e-142	2.06036e-140	0	0	0	0.262	0	0	0	0	0.196	0	0.317	0.574	0.818	0.083	0.427	T89T (ACG→ACA)	Nizo2877_1452 →	Stage V sporulation protein whose disruption leads to the production of immature spores (SpoVK)
286253_A_G	5.59e-68	5.06839e-67	0	0	0	0.13	0	0	0	0	0	0	0.221	0.217	0.207	0	0.288	M12T (ATG→ACG)	Nizo2877_0258 ←	DNA‑binding response regulator AraC family
286799_A_G	4.32e-59	3.37508e-58	0	0.042	0.366	0	0	0	0	0	0.123	0	0	0	0.014	0.0083	0	Y401H (TAT→CAT)	Nizo2877_0259 ←	Two‑component sensor kinase YesM
286842_C_T	3e-14	9.64769e-14	0	0	0	0.168	0	0	0	0	0	0	0	0	0	0	0.012	M386I (ATG→ATA)	Nizo2877_0259 ←	Two‑component sensor kinase YesM
287004_T_C	3.89e-145	8.86201e-144	0	0.217	0.844	0	0	0.196	0	0	0.417	0	0	0.018	0.056	0.713	0.095	V492A (GTC→GCC)	Nizo2877_1452 →	Stage V sporulation protein whose disruption leads to the production of immature spores (SpoVK)
287966_A_G	4.23e-110	6.78552e-109	0	0	0.011	0	0	0	0	0	0	0	0	0	0.055	0.739	0.143	F12L (TTT→CTT)	Nizo2877_0259 ←	Two‑component sensor kinase YesM
288813_A_G	5.73e-108	9.03141e-107	0	0	0	0	0	0.298	0	0	0.07	0	0	0	0.04	0.766	0.125	D499D (GAT→GAC)	Nizo2877_0261 ←	Glucan 16‑alpha‑glucosidase
289461_T_C	8.44e-28	3.69046e-27	0	0	0.234	0.008	0	0	0	0	0	0	0	0	0	0	0	E283E (GAA→GAG)	Nizo2877_0261 ←	Glucan 16‑alpha‑glucosidase
290049_T_C	1.36e-47	8.53463e-47	0	0.046	0.324	0	0	0	0	0	0	0	0	0	0	0	0	Q87Q (CAA→CAG)	Nizo2877_0261 ←	Glucan 16‑alpha‑glucosidase
290622_T_C	1.93e-151	4.75657e-150	0	0	0	0	0	0.404	0	0	0.047	0	0	0.0055	0.045	0.759	0.108	A421A (GCA→GCG)	Nizo2877_0262 ←	Multiple sugar ABC transporter substrate‑binding protein
292857_A_G	6.97e-69	6.38367e-68	0	0.019	0.411	0	0	0	0	0	0	0	0	0	0	0	0	I12T (ATT→ACT)	Nizo2877_0263 ←	Multiple sugar ABC transporter membrane‑spanning permease protein MsmG
295508_A_G	2.58e-09	7.23307e-09	0	0	0	0	0	0.012	0	0	0.146	0	0	0	0	0	0.045	V182A (GTC→GCC)	Nizo2877_0265 ←	hypothetical protein
2973_T_C	1.6e-26	6.78811e-26	0	0.011	0	0	0	0	0	0	0	0	0	0	0	0.354	0	A12A (GCT→GCC)	Nizo2877_0003 →	Pyruvate formate‑lyase
298721_A_G	1.17e-12	3.61261e-12	0	0	0	0	0	0	0	0	0.207	0	0	0	0	0	0.015	R514R (CGA→CGG)	Nizo2877_0267 →	Lipid A export ATP‑binding/permease protein MsbA
299279_T_C	3.1e-37	1.62241e-36	0	0.022	0.055	0	0	0.127	0	0	0.075	0	0	0	0.055	0.52	0.058	T20T (ACT→ACC)	Nizo2877_1466 →	MORN motif family protein
301924_A_.	3.9e-70	3.6085e-69	0	0	0	1	0	0	0	0	0	0	0	0	0.011	0	0.274	coding (244/255 nt)	Nizo2877_1468 →	hypothetical protein
30244_T_C	4.59e-59	3.57572e-58	0	0	0	0	0	0.008	0	0	0	0	0	0	0	0.646	0.078	G341G (GGT→GGC)	Nizo2877_1208 →	NtrC family Transcriptional regulator ATPase domain
302993_A_G	4.05e-06	1.01851e-05	0	0	0	0.048	0	0	0	0	0	0	0	0	0.123	0	0	intergenic (+96/+92)	Nizo2877_0270 → / ← Nizo2877_0271	regulator/PTS system glucitol/sorbitol‑specific IIA component
303203_T_C	2.14e-12	6.55541e-12	0	0	0.202	0	0	0.015	0	0	0	0	0	0	0	0	0	S7P (TCT→CCT)	Nizo2877_1472 →	alkaline shock protein
303493_T_C	1.08e-160	2.87047e-159	0	0.071	0.943	0	0	0.177	0	0	0.357	0	0.015	0	0.09	0.684	0.031	G103G (GGT→GGC)	Nizo2877_1472 →	alkaline shock protein
304284_T_C	1.33e-25	5.50478e-25	0	0	0	0	0	0.163	0	0	0.071	0	0	0	0.028	0.409	0.056	N152N (AAT→AAC)	Nizo2877_1474 →	dioateisomerase
30632_T_C	3.7e-47	2.29535e-46	0	0	0	0	0	0	0	0	0.03	0	0	0	0	0.534	0.051	Q78Q (CAA→CAG)	Nizo2877_0025 ←	putative nucleoside‑diphosphate‑sugar epimerase
306952_A_G	1.62e-15	5.38874e-15	0	0	0	0	0	0	0	0	0	0	0.011	0.045	0.084	0	0.168	L170P (CTG→CCG)	Nizo2877_0275 ←	Sorbitol operon transcription regulator
307110_A_G	1.71e-159	4.50079e-158	0	0	0	0	0	0	0	0.02	0	0	0	0	0.07	0.761	0.254	R117R (CGT→CGC)	Nizo2877_0275 ←	Sorbitol operon transcription regulator
308748_A_G	9.54e-136	1.95931e-134	0	0	0	0	0	0.192	0	0	0.015	0	0	0	0.031	0.812	0.186	F247L (TTT→CTT)	Nizo2877_0277 ←	putative ribose uptake protein RbsU GRP transporter family
308975_G_A	7.47e-102	1.07149e-100	0	0	0	0	0	0	0	0	0.027	0	0	0	0.018	0.693	0.178	A171V (GCG→GTG)	Nizo2877_0277 ←	putative ribose uptake protein RbsU GRP transporter family
311444_A_G	4.65e-109	7.37202e-108	0	0	0	0	0	0.099	0	0	0.073	0	0.064	0	0.014	0.754	0.17	D160D (GAT→GAC)	Nizo2877_0280 ←	Ribose operon repressor
313753_T_C	3.1e-126	5.87699e-125	0	0.145	0.882	0	0	0.104	0	0	0.407	0	0	0	0.028	0.739	0.083	T1052A (ACG→GCG)	Nizo2877_1482 ←	hypothetical protein
316707_T_C	1.36e-22	5.32029e-22	0	0	0	0	0	0	0	0	0.015	0	0	0	0.084	0.476	0.018	N67S (AAT→AGT)	Nizo2877_1482 ←	hypothetical protein
318339_T_C	7.96e-30	3.62682e-29	0	0.027	0.348	0	0	0	0	0	0	0	0	0	0	0.0025	0	V152A (GTG→GCG)	Nizo2877_1485 →	transcriptional regulator Cro/CI family
322196_C_T	3.7e-19	1.35917e-18	0	0	0.189	0.018	0	0	0	0	0	0	0	0	0.013	0	0	intergenic (‑44/+69)	Nizo2877_0290 ← / ← Nizo2877_0291	hypothetical protein/Signal peptidase I
322806_A_G	7.68e-06	1.89622e-05	0	0	0	0	0	0	0	0	0.121	0	0	0	0.014	0	0.024	V16A (GTG→GCG)	Nizo2877_0291 ←	Signal peptidase I
324189_T_C	2.08e-144	4.62203e-143	0	0	0	0	0	0.31	0	0	0.067	0	0.011	0	0.053	0.744	0.096	A137A (GCA→GCG)	Nizo2877_0292 ←	extracellular protein
326344_C_T	1.53e-34	7.58287e-34	0	0.0091	0.304	0	0	0	0	0	0	0	0.012	0	0	0	0	A194A (GCG→GCA)	Nizo2877_0295 ←	extracellular protein
327056_A_G	3.29e-48	2.09371e-47	0	0.019	0.351	0	0	0	0	0	0	0	0	0	0	0	0	intergenic (‑131/+125)	Nizo2877_0295 ← / ← Nizo2877_0296	extracellular protein/tRNA uridine 5‑carboxymethylaminomethyl modification enzyme GidA
327934_A_G	4.12e-09	1.14675e-08	0	0	0	0.162	0	0	0	0	0	0	0	0	0	0	0	M96T (ATG→ACG)	Nizo2877_1495 ←	Dipeptidase
328566_T_C	1.97e-44	1.17636e-43	0	0	0	0	0	0.258	0	0	0.05	0	0	0	0.02	0.604	0.079	H308R (CAT→CGT)	Nizo2877_1496 ←	hypothetical protein
330224_T_C	2.09e-54	1.53135e-53	0	0.048	0.147	0	0	0.175	0	0	0.031	0	0	0.016	0.014	0.575	0.086	intergenic (+2/‑253)	Nizo2877_1497 → / → Nizo2877_1498	hypothetical protein/ATP‑dependent DNA helicase RecQ
330489_T_C	7.28e-21	2.76803e-20	0	0	0.293	0	0	0	0	0	0	0	0	0	0	0	0	L5L (TTA→CTA)	Nizo2877_1498 →	ATP‑dependent DNA helicase RecQ
330559_T_C	6.71e-60	5.33455e-59	0	0.061	0.174	0	0	0.226	0	0	0.015	0	0	0	0.033	0.588	0.09	V28A (GTG→GCG)	Nizo2877_1498 →	ATP‑dependent DNA helicase RecQ
330995_T_C	3.46e-18	1.24075e-17	0	0	0	0	0	0	0	0	0	0	0	0	0	0.3	0	V173V (GTT→GTC)	Nizo2877_1498 →	ATP‑dependent DNA helicase RecQ
331402_T_C	5.61e-11	1.64064e-10	0	0	0	0	0	0.04	0	0	0.176	0	0.018	0	0.03	0.093	0	V309A (GTC→GCC)	Nizo2877_1498 →	ATP‑dependent DNA helicase RecQ
335659_T_C	0	0	0	0	0	1	0	0	0.114	0.00075	0.287	0	0.351	0.513	0.906	0.054	0.651	intergenic (+211/+266)	Nizo2877_0301 → / ← Nizo2877_0302	hypothetical protein/Inner membrane protein translocase component YidC
335899_G_A	1.54e-124	2.87927e-123	0	0.088	1	0	0	0.263	0	0.016	0.372	0	0.018	0.017	0.048	0.575	0.055	W211* (TGG→TAG)	Nizo2877_1502 →	hypothetical protein
336061_G_A	2.23e-11	6.60714e-11	0	0	0	0	0	0	0	0	0.239	0	0	0	0	0	0	W265* (TGG→TAG)	Nizo2877_1502 →	hypothetical protein
339951_T_C	8.22e-29	3.68338e-28	0	0.021	0.367	0	0	0.016	0.019	0	0.18	0	0	0	0	0	0.014	T74T (ACA→ACG)	Nizo2877_1507 ←	hypothetical protein
339955_T_C	2.84e-48	1.81586e-47	0	0	0	0	0	0.232	0	0	0.02	0	0	0	0	0.569	0.028	N73S (AAC→AGC)	Nizo2877_1507 ←	hypothetical protein
344656_T_C	4.23e-27	1.81448e-26	0	0	0	0	0	0	0	0	0	0	0	0	0	0.443	0.109	L29L (TTA→TTG)	Nizo2877_1510 ←	UDP‑N‑acetylmuramoylalanyl‑D‑glutamate‑‑26‑ diaminopimelate ligase
348179_A_G	5.44e-37	2.84159e-36	0	0	0.203	0.02	0	0	0	0	0	0	0	0	0	0	0	N39S (AAT→AGT)	Nizo2877_0313 →	Single‑stranded DNA‑binding protein
350925_T_C	1.17e-11	3.51259e-11	0	0	0	0	0	0	0	0	0	0	0	0	0	0.363	0	intergenic (+1007/‑26)	Nizo2877_1515 → / → Nizo2877_1516	hypothetical protein/lipoprotein precursor
35147_T_C	8.37e-59	6.48316e-58	0.005	0.027	0.032	0	0	0.299	0	0	0.04	0	0	0.0087	0.0048	0.604	0.066	V174V (GTT→GTC)	Nizo2877_1213 →	Biotin carboxylase of acetyl‑CoA carboxylase
353824_T_C	2.35e-07	6.16733e-07	0	0	0.189	0.012	0	0	0	0	0	0	0	0	0	0	0	T398A (ACT→GCT)	Nizo2877_1519 ←	permease of the major facilitator superfamily
355717_T_C	2.67e-90	3.17472e-89	0	0.0055	0	0	0	0	0	0	0.025	0	0	0	0.08	0.703	0.063	C132C (TGT→TGC)	Nizo2877_0320 →	Gamma‑glutamyl phosphate reductase
355834_G_C	4.56e-127	8.76749e-126	0	0.078	0.176	0	0	0.343	0	0	0.031	0	0	0	0	0.692	0.076	A171A (GCG→GCC)	Nizo2877_0320 →	Gamma‑glutamyl phosphate reductase
360661_T_.	4.1e-106	6.35149e-105	0	0.033	0.455	0.158	0.017	0	0	0.013	0.195	0	0.118	0.019	1	1	0.191	intergenic (‑157/‑105)	Nizo2877_1526 ← / → Nizo2877_1527	Cell envelope‑associated transcriptional attenuator LytR‑CpsA‑Psr subfamily F2/Membrane‑associated phospholipid phosphatase
361796_T_C	3.11e-15	1.02569e-14	0	0.039	0.131	0	0	0	0	0	0	0	0	0	0	0	0	L312S (TTA→TCA)	Nizo2877_0324 →	Glucose‑1‑phosphate adenylyltransferase
363897_T_C	5.32e-24	2.14302e-23	0	0	0	0	0	0	0	0	0	0	0	0	0.423	0	0.063	S245S (AGT→AGC)	Nizo2877_0326 →	Glycogen synthase ADP‑glucose transglucosylase
364148_T_C	1.63e-46	9.93018e-46	0	0.02	0.34	0	0	0	0	0	0	0	0	0	0	0	0	V329A (GTT→GCT)	Nizo2877_0326 →	Glycogen synthase ADP‑glucose transglucosylase
364429_T_C	1.12e-34	5.60207e-34	0	0	0	0	0	0	0	0	0.027	0	0	0	0.024	0.575	0.032	A231A (GCT→GCC)	Nizo2877_1531 →	Acetolactate synthase catabolic
364438_T_C	1.57e-37	8.28068e-37	0	0	0	0	0	0	0	0	0	0	0	0	0.024	0.579	0.029	N234N (AAT→AAC)	Nizo2877_1531 →	Acetolactate synthase catabolic
364888_A_.	1.19e-96	1.56606e-95	0	0.0082	0.022	0.009	0	0.013	0	0	0.079	0	0.011	0	0.055	1	0.131	coding (267/2397 nt)	Nizo2877_0327 →	Glycogen phosphorylase
365338_T_C	2.08e-33	1.00694e-32	0	0	0	0	0	0.011	0	0	0.032	0	0	0	0	0.61	0.073	G534G (GGT→GGC)	Nizo2877_1531 →	Acetolactate synthase catabolic
365371_T_C	7.28e-05	0.000170727	0	0	0	0	0	0.016	0	0.017	0.114	0	0	0	0	0	0	S250S (AGT→AGC)	Nizo2877_0327 →	Glycogen phosphorylase
366761_A_G	2.07e-15	6.85198e-15	0	0.083	0.108	0	0	0	0	0	0	0	0	0	0	0	0	T714A (ACG→GCG)	Nizo2877_0327 →	Glycogen phosphorylase
367034_T_C	7.26e-21	2.76431e-20	0	0	0	0	0	0	0	0	0	0	0	0	0	0.415	0.019	F411S (TTC→TCC)	Nizo2877_1533 →	Lysine‑specific permease
369630_C_T	7.7e-09	2.11496e-08	0	0	0	0	0	0	0	0	0.179	0	0	0	0	0.0076	0	P149S (CCG→TCG)	Nizo2877_0329 →	Hydrolase (HAD superfamily) in cluster with DUF1447
370067_A_G	1.26e-49	8.25087e-49	0	0	0	0	0	0	0	0	0.012	0	0	0	0	0.463	0	intergenic (+114/+38)	Nizo2877_0329 → / ← Nizo2877_0330	Hydrolase (HAD superfamily) in cluster with DUF1447/Beta‑phosphoglucomutase
371339_A_G	0.000623911	0.00136076	0	0	0	0.0086	0	0	0	0	0.157	0	0	0	0.038	0	0	intergenic (+388/‑29)	Nizo2877_1537 → / → Nizo2877_t0012	Seryl‑tRNA synthetase/tRNA‑Leu
371556_T_C	1.01e-275	9.44176e-274	0	0.202	1	0	0	0.315	0	0	0.464	0	0	0.026	0.094	0.696	0.161	A653A (GCA→GCG)	Nizo2877_0331 ←	Maltose phosphorylase
37474_A_G	8.28e-05	0.000193343	0	0	0	0	0	0	0	0	0.135	0	0	0	0	0	0	K208K (AAA→AAG)	Nizo2877_0036 →	hypothetical protein
375210_A_G	2.26e-09	6.36226e-09	0	0	0	0	0.013	0.166	0	0	0	0	0	0	0	0	0	intergenic (+145/+33)	Nizo2877_0334 → / ← Nizo2877_t0002	hypothetical protein/tRNA‑Lys
377177_T_C	7.74e-12	2.33665e-11	0	0	0	0	0	0.038	0	0.0071	0.193	0	0	0	0	0	0	V273A (GTG→GCG)	Nizo2877_0336 →	Two‑component sensor kinase SA14‑24
377540_G_A	7.7e-294	9.94033e-292	0	0.258	0.946	0.007	0	0.295	0.014	0	0.584	0	0.012	0.062	0.122	0.662	0.147	R394Q (CGG→CAG)	Nizo2877_0336 →	Two‑component sensor kinase SA14‑24
377593_T_C	1.34e-290	1.65125e-288	0	0	0	1	0	0.0022	0.084	0	0.262	0	0.272	0.441	0.853	0.049	0.712	W412R (TGG→CGG)	Nizo2877_0336 →	Two‑component sensor kinase SA14‑24
377665_A_G	2.24e-89	2.61752e-88	0	0	0	0	0	0	0	0	0	0	0.011	0	0.065	0.608	0.151	I436V (ATC→GTC)	Nizo2877_0336 →	Two‑component sensor kinase SA14‑24
378088_G_A	0	0	1	0.842	0.108	0	1	0.688	0.919	1	0.126	1	0.715	0.516	0	0.172	0.143	V577M (GTG→ATG)	Nizo2877_0336 →	Two‑component sensor kinase SA14‑24
378089_T_C	1.69e-173	4.72329e-172	0	0.143	0.5	0	0	0.299	0	0	0.548	0	0	0.015	0.017	0.826	0.168	V577A (GTG→GCG)	Nizo2877_0336 →	Two‑component sensor kinase SA14‑24
378965_A_G	8.81e-50	5.78303e-49	0	0	0.302	0	0	0	0	0	0	0	0	0	0	0	0	N251D (AAT→GAT)	Nizo2877_0337 →	YycH protein
379773_T_C	0.000147601	0.000338247	0	0	0	0	0	0	0	0	0.126	0.012	0	0	0	0	0.016	G74G (GGT→GGC)	Nizo2877_0338 →	Distant ‑like of hypothetical protein SA21
381520_T_C	3.09e-58	2.37308e-57	0	0.012	0.157	0	0	0.246	0	0	0.02	0.006	0	0	0.03	0.531	0.066	V459A (GTC→GCC)	Nizo2877_1543 →	DNA‑directed RNA polymerase beta' subunit
383353_T_C	6.19e-06	1.5438e-05	0	0	0	0	0.0064	0.022	0	0	0.182	0	0	0	0	0	0	I1070T (ATC→ACC)	Nizo2877_1543 →	DNA‑directed RNA polymerase beta' subunit
383908_C_A	8.14e-09	2.2313e-08	0	0	0	0	0	0	0	0	0.182	0	0	0	0	0	0	P133H (CCT→CAT)	Nizo2877_0341 →	LSU methyltransferase
385643_A_G	3.43e-06	8.64998e-06	0	0	0	0	0	0.154	0	0	0	0	0	0	0	0	0	I177V (ATT→GTT)	Nizo2877_0343 →	Aldehyde dehydrogenase
385837_T_C	2.32e-45	1.39457e-44	0	0.0088	0.334	0	0	0	0	0	0	0	0	0	0	0	0	R241R (CGT→CGC)	Nizo2877_0343 →	Aldehyde dehydrogenase
388679_A_G	2.96e-89	3.44402e-88	0	0	0	0.227	0	0	0	0	0.095	0	0.151	0.203	0.592	0.032	0.156	intergenic (+158/+25)	Nizo2877_1547 → / ← Nizo2877_1548	Translation elongation factor G/hypothetical protein
396014_T_C	0.000352889	0.000786099	0	0	0	0	0	0.00078	0	0	0	0	0	0.012	0	0	0.146	V37A (GTG→GCG)	Nizo2877_0352 →	Arsenate reductase
39815_T_C	2.48e-27	1.06719e-26	0	0.015	0.408	0	0	0	0.015	0.013	0	0	0	0	0.013	0	0	L244P (CTT→CCT)	Nizo2877_1217 →	Malate permease
398380_T_C	4.81e-96	6.23919e-95	0	0	0	0	0	0	0	0	0.035	0	0	0	0.029	0.761	0.055	I280T (ATT→ACT)	Nizo2877_0354 →	putative acetoacetate decarboxylase (putative)
398426_A_G	0.000758745	0.00163771	0	0.014	0	0	0	0	0	0.0011	0.119	0	0	0.0091	0	0.029	0	A4A (GCA→GCG)	Nizo2877_0355 →	NADH dehydrogenase
399992_A_G	4.52e-20	1.68552e-19	0	0	0.17	0.033	0	0	0	0	0	0	0	0	0	0	0	E252E (GAA→GAG)	Nizo2877_0356 →	Regulator of polyketide synthase expression
400196_A_G	5.18e-13	1.63101e-12	0	0	0	0	0	0	0	0	0	0	0	0	0	0.288	0	L75L (TTA→TTG)	Nizo2877_1570 →	Adenylate kinase
402340_T_C	0.00132655	0.00279648	0	0	0.0069	0	0	0	0	0	0.112	0	0	0	0	0	0	Q179R (CAG→CGG)	Nizo2877_0358 ←	Choloylglycine hydrolase
402747_T_C	1.58e-176	4.55679e-175	0	0	0	0.341	0	0	0.019	0	0.312	0	0.282	0.518	1	0.029	0.403	V225A (GTA→GCA)	Nizo2877_1574 →	DNA‑directed RNA polymerase alpha subunit
402783_T_C	7.57e-37	3.93902e-36	0	0	0	0	0	0	0	0	0.031	0	0	0	0.041	0.518	0.053	M237T (ATG→ACG)	Nizo2877_1574 →	DNA‑directed RNA polymerase alpha subunit
402973_T_C	1.88e-08	5.10689e-08	0	0	0	0	0	0.03	0	0	0.149	0.0059	0	0	0	0	0.02	intergenic (‑98/‑176)	Nizo2877_0358 ← / → Nizo2877_0359	Choloylglycine hydrolase/Integral membrane protein
403127_A_G	2.37e-44	1.40285e-43	0	0.011	0	0	0	0.283	0	0	0.015	0	0.026	0	0.014	0.47	0.109	I30V (ATC→GTC)	Nizo2877_1575 →	LSU ribosomal protein L17p
403156_A_G	0.000136121	0.000312732	0	0	0	0	0	0	0	0	0.12	0	0	0	0	0	0	K3R (AAA→AGA)	Nizo2877_0359 →	Integral membrane protein
403216_A_C	2.09e-05	5.0499e-05	0	0	0	0	0	0	0	0	0.12	0	0	0	0	0	0	D23A (GAC→GCC)	Nizo2877_0359 →	Integral membrane protein
406053_T_C	1.56e-158	3.98977e-157	0	0.122	0.243	0	0	0.391	0.0069	0	0.094	0	0	0	0.013	0.814	0.154	S282G (AGC→GGC)	Nizo2877_0361 ←	4‑hydroxyphenylacetate 3‑monooxygenase
408203_T_C	3.89e-103	5.8264e-102	0	0	0	0	0	0	0	0	0	0	0	0	0.035	0.707	0.2	V196A (GTT→GCT)	Nizo2877_0363 →	hypothetical protein
410181_T_C	8.68e-12	2.61752e-11	0	0	0	0	0	0	0	0	0.187	0	0.012	0	0	0	0	intergenic (+168/‑94)	Nizo2877_0365 → / → Nizo2877_0366	FMN‑dependent NADH‑azoreductase/Ribosome protection‑type tetracycline resistance related protein group 2
410299_G_A	7.02e-41	3.87601e-40	0	0.0025	0	0	0	0.094	0	0.016	0.041	0	0.0019	0.017	0.013	0.517	0.0022	A286T (GCC→ACC)	Nizo2877_1582 →	hypothetical protein
410489_T_C	9.7e-10	2.75936e-09	0	0.0088	0.135	0	0	0	0	0	0	0	0	0	0	0	0	L72P (CTC→CCC)	Nizo2877_0366 →	Ribosome protection‑type tetracycline resistance related protein group 2
411755_T_C	2.03e-99	2.77946e-98	0.0097	0.01	0	0	0	0.395	0	0	0.019	0	0.014	0	0.027	0.678	0.073	V494A (GTT→GCT)	Nizo2877_0366 →	Ribosome protection‑type tetracycline resistance related protein group 2
411888_G_A	3.49e-88	4.00906e-87	0	0	0	0.667	0	0	0	0	0	0	0	0	0.048	0	0.135	P143P (CCG→CCA)	Nizo2877_1584 →	ATPase component of ral energizing module of ECF transporter
414514_T_C	4.78e-138	9.96814e-137	0	0.065	0.204	0	0	0.333	0	0	0.066	0	0	0.02	0.028	0.758	0.109	H150H (CAT→CAC)	Nizo2877_0370 →	Protein export cytoplasm protein SecA ATPase RNA helicase
414769_T_C	4.35e-26	1.8227e-25	0	0	0.32	0.015	0	0	0	0	0	0	0.0042	0	0	0	0	F72L (TTC→CTC)	Nizo2877_1588 →	SSU ribosomal protein S9p (S16e)
416598_G_A	2.28e-66	2.01338e-65	0	0	0	0	0	0	0	0	0	0	0.019	0.322	0.565	0.076	0.088	R298C (CGC→TGC)	Nizo2877_1590 ←	hypothetical protein
418095_A_.	1.28e-95	1.64459e-94	0	0	0	0	0	0.014	0	0	0.04	0	0	0	0.055	1	0.133	coding (204/1335 nt)	Nizo2877_0375 ←	Multi antimicrobial extrusion protein (Na(+)/drug antiporter) MATE family of MDR efflux pums
418586_T_C	2.9e-28	1.28253e-27	0	0	0.199	0.021	0	0	0	0	0	0	0	0	0	0	0	N24S (AAT→AGT)	Nizo2877_0376 ←	hypothetical protein
418647_T_C	1.42e-55	1.05759e-54	0	0.026	0.192	0	0	0.249	0	0	0	0	0	0	0.014	0.577	0.022	D290D (GAT→GAC)	Nizo2877_1591 →	(R)‑2‑hydroxyacid dehydrogenase
422520_T_C	1.33e-40	7.26942e-40	0	0	0	0.028	0	0	0	0	0.095	0	0.34	0.207	0.182	0	0.272	C249R (TGC→CGC)	Nizo2877_1593 →	Shikimate/quinate 5‑dehydrogenase I beta
423196_C_T	8.03e-66	6.95506e-65	0	0	0	0.059	0	0	0	0	0.085	0	0.261	0.262	0.3	0	0.317	H163Y (CAC→TAC)	Nizo2877_1594 →	2‑keto‑3‑deoxy‑D‑arabino‑heptulosonate‑7‑ phosphate synthase I beta
426170_A_G	1.82e-09	5.14496e-09	0	0	0	0	0	0	0	0	0	0	0	0	0.04	0.114	0.019	L225L (CTA→CTG)	Nizo2877_0383 →	putative adenylyl transferase (putative)
426742_A_G	1.63e-20	6.1374e-20	0	0.083	0.154	0	0	0	0	0	0.011	0	0	0	0.011	0	0	T194T (ACT→ACC)	Nizo2877_0385 ←	ATPase component NikO of energizing module of nickel ECF transporter
429942_T_A	4.63e-45	2.77698e-44	0	0	0.256	0.018	0	0	0	0	0	0.00031	0	0	0	0	0	intergenic (‑155/‑98)	Nizo2877_0388 ← / → Nizo2877_0389	transcriptional regulator Crp/Fnr family/Transcriptional regulator
430138_T_C	1.73e-15	5.74055e-15	0	0	0	0	0	0	0	0	0	0	0.072	0	0.087	0.0071	0.176	Y33Y (TAT→TAC)	Nizo2877_0389 →	Transcriptional regulator
430946_G_A	7.37e-27	3.14647e-26	0	0	0.223	0	0	0	0	0	0	0	0	0	0	0.0089	0	A303T (GCT→ACT)	Nizo2877_0389 →	Transcriptional regulator
431209_A_G	3.24e-35	1.63874e-34	0	0	0	0	0	0	0	0	0	0	0	0	0	0.383	0	E390E (GAA→GAG)	Nizo2877_0389 →	Transcriptional regulator
432165_T_C	0.000200585	0.000456579	0	0	0	0	0	0	0	0	0.135	0	0	0	0	0	0	S20S (AGT→AGC)	Nizo2877_1604 →	Manganese ABC transporter inner membrane permease protein SitD
432431_G_T	8.64e-103	1.27995e-101	0	0	0	0	0	0.203	0	0	0.035	0	0	0	0.062	0.758	0.062	A115A (GCG→GCT)	Nizo2877_0391 →	hypothetical protein
432511_G_A	1.54e-181	4.53798e-180	0	0	0	0.236	0	0	0.018	0	0.377	0	0.315	0.604	0.923	0.037	0.673	D136N (GAT→AAT)	Nizo2877_1604 →	Manganese ABC transporter inner membrane permease protein SitD
432939_G_A	6.72e-24	2.69496e-23	0	0	0	0	0	0.015	0	0	0.05	0	0	0	0.029	0.516	0.04	T278T (ACG→ACA)	Nizo2877_1604 →	Manganese ABC transporter inner membrane permease protein SitD
433724_G_A	1.95e-111	3.18461e-110	0	0.052	0.04	0	0	0.36	0	0	0.079	0	0.012	0	0.096	0.639	0.157	T124T (ACG→ACA)	Nizo2877_0393 →	Glycerol uptake facilitator protein
436842_T_C	2.36e-104	3.57428e-103	0	0	0	0.661	0	0	0	0	0	0	0	0	0	0	0.227	S381S (AGT→AGC)	Nizo2877_1608 →	2‑oxoglutarate‑malate translocator
437059_T_C	8.78e-43	5.06438e-42	0	0	0	0	0	0.119	0	0	0.017	0	0	0	0.059	0.605	0.07	Y454H (TAC→CAC)	Nizo2877_1608 →	2‑oxoglutarate‑malate translocator
43800_T_C	1.21e-10	3.51587e-10	0	0	0	0	0	0	0	0.026	0.135	0	0	0.019	0.038	0.075	0.013	K253R (AAA→AGA)	Nizo2877_0042 ←	Lead cadmium zinc and mercury transporting ATPase Copper‑translocating P‑type ATPase
439123_C_T	2.5e-72	2.3615e-71	0	0	0	0.574	0	0	0	0	0	0	0	0	0	0	0.248	A128V (GCG→GTG)	Nizo2877_0399 →	putative hydroxymethylpyrimidine transporter CytX
443649_A_G	6.03e-99	8.17366e-98	0	0.134	0.137	0	0	0.186	0	0	0.026	0	0	0.013	0.065	0.699	0.155	H78R (CAC→CGC)	Nizo2877_0403 →	Histidine transport protein (permease)
444810_T_C	7.48e-06	1.85359e-05	0	0	0.169	0.017	0	0	0	0	0	0	0	0	0	0	0	intergenic (‑432/‑886)	Nizo2877_1616 ← / → Nizo2877_1617	Mobile element protein/hypothetical protein
444829_T_.	6.28e-61	5.11264e-60	0	0.025	0.069	0	0	0.227	0	0	0.053	0	0	0	0.056	1	0.04	intergenic (‑451/‑867)	Nizo2877_1616 ← / → Nizo2877_1617	Mobile element protein/hypothetical protein
445958_A_G	1.56e-80	1.64559e-79	0	0	0	0	0	0	0	0	0.03	0	0	0	0.037	0.657	0.143	I116V (ATC→GTC)	Nizo2877_0405 →	halo peroxidase
447296_G_A	1.46e-30	6.69723e-30	0	0	0	0	0	0	0	0	0	0	0	0	0	0.378	0	V678V (GTC→GTT)	Nizo2877_0406 ←	Cation transport ATPase
447606_._C	2.22e-61	1.82376e-60	0	0.01	0.05	0	0	0.218	0	0	0.125	0	0	0	0	1	0	coding (1724/2739 nt)	Nizo2877_0406 ←	Cation transport ATPase
449043_T_C	2.32e-120	4.19301e-119	0	0.119	0.866	0	0.051	0.257	0	0	0.304	0	0	0.015	0.081	0.589	0.046	G224G (GGT→GGC)	Nizo2877_1620 →	Fumarate hydratase class II
45042_T_C	0.0015031	0.00315885	0	0	0	0	0	0.018	0	0	0.11	0	0	0	0	0	0	*228W (TAG→TGG)	Nizo2877_1222 ←	Ribose 5‑phosphate isomerase A
451039_T_C	0.000243654	0.000550455	0	0	0	0	0	0.014	0	0	0.112	0	0	0	0	0	0	G112G (GGT→GGC)	Nizo2877_0410 →	putative transcription regulator (putative)
452463_T_C	1.46e-258	1.01489e-256	0	0.135	1	0	0	0.315	0	0	0.481	0	0	0.035	0.042	0.743	0.222	D2G (GAC→GGC)	Nizo2877_0413 ←	hypothetical protein
454454_T_C	1.55e-187	4.77506e-186	0	0	0	0.215	0	0	0	0	0.246	0.01	0.241	0.459	0.932	0.109	0.463	Y103H (TAT→CAT)	Nizo2877_1625 →	Malolactic enzyme
456001_T_C	1.05e-67	9.4885e-67	0	0	0	0	0	0	0	0	0.067	0	0	0	0.026	0.679	0.126	L4L (TTA→CTA)	Nizo2877_0417 →	oxidoreductase of aldo/keto reductase family subgroup 1
456615_T_C	3.24e-07	8.47842e-07	0	0	0	0	0	0	0	0	0.157	0	0	0	0	0	0	N208N (AAT→AAC)	Nizo2877_0417 →	oxidoreductase of aldo/keto reductase family subgroup 1
457186_T_C	1.1e-301	1.86381e-299	0	0	0	1	0	0	0.077	0	0.39	0.016	0.257	0.5	0.842	0.133	0.692	intergenic (+382/‑121)	Nizo2877_1626 → / → Nizo2877_1627	Malate permease/amino acid permease family protein
457376_G_A	2.19e-26	9.26223e-26	0	0	0	0	0	0	0	0	0	0	0	0	0.021	0.426	0.052	E24K (GAA→AAA)	Nizo2877_1627 →	amino acid permease family protein
457720_T_C	3.73e-100	5.1592e-99	0	0	0.023	0	0	0.373	0	0	0.012	0	0	0	0.078	0.633	0.144	N268N (AAT→AAC)	Nizo2877_0418 →	Aryl‑alcohol dehydrogenase related enzyme
458615_A_G	0.000107623	0.000249373	0	0	0.0027	0	0	0	0	0	0.131	0	0	0	0	0	0	intergenic (+250/‑70)	Nizo2877_0419 → / → Nizo2877_0420	hypothetical protein/putative oxidoreductase Myosin‑crossreactive antigen
459385_T_C	2.97e-242	1.41257e-240	0	0	0	1	0	0	0.173	0	0.361	0	0.272	0.467	0.865	0.051	0.68	A177A (GCT→GCC)	Nizo2877_1628 →	Substrate‑specific component PanT of predicted pantothenate ECF transporter
459897_T_C	2.5e-38	1.32892e-37	0	0	0.434	0	0	0	0	0	0	0	0	0	0	0	0	K862K (AAA→AAG)	Nizo2877_1630 ←	hypothetical protein
460703_T_C	2.14e-10	6.18501e-10	0	0	0	0	0	0	0	0	0.254	0	0	0	0	0	0	T221A (ACT→GCT)	Nizo2877_0421 ←	histone H1
460991_T_C	0.000152999	0.000350026	0	0	0	0	0	0	0	0	0.169	0	0	0	0	0	0	I125V (ATT→GTT)	Nizo2877_0421 ←	histone H1
462864_T_C	2.94e-41	1.64676e-40	0	0	0	0	0	0	0	0	0	0	0	0.014	0.036	0.525	0.046	intergenic (‑382/‑43)	Nizo2877_1630 ← / → Nizo2877_1631	hypothetical protein/Cytochrome d ubiquinol oxidase subunit I
463208_T_C	1.65e-16	5.61954e-16	0	0	0	0	0	0	0	0	0	0	0	0.184	0.013	0.062	0	intergenic (+62/+7)	Nizo2877_0422 → / ← Nizo2877_0423	hypothetical protein/putative NADH‑dependent flavin oxidoreductase
464835_._T	7.59e-90	8.98537e-89	0	0.052	0.243	0.034	0	0.211	0	0	0	0.017	0	0	0	1	0.062	coding (580/840 nt)	Nizo2877_0424 ←	Transmembrane component MtsC of energizing module of methionine‑regulated ECF transporter
465673_G_A	4.58e-17	1.58574e-16	0	0	0	0	0	0	0	0	0	0	0	0	0.028	0.34	0.058	V71I (GTC→ATC)	Nizo2877_1633 →	Transport ATP‑binding protein CydC
466295_T_C	5.2e-57	3.93777e-56	0	0	0	0	0	0.201	0	0	0.023	0	0.022	0	0.027	0.681	0.093	Q274Q (CAA→CAG)	Nizo2877_0425 ←	Duplicated ATPase component MtsB of energizing module of methionine‑regulated ECF transporter
466925_T_C	1.65e-24	6.71644e-24	0	0	0	0	0	0	0	0	0.215	0	0	0.054	0.032	0.119	0.016	T64T (ACA→ACG)	Nizo2877_0425 ←	Duplicated ATPase component MtsB of energizing module of methionine‑regulated ECF transporter
467089_T_C	3.16e-19	1.16396e-18	0	0	0.0087	0	0	0	0	0	0.215	0	0	0.063	0.018	0.06	0	N10D (AAT→GAT)	Nizo2877_0425 ←	Duplicated ATPase component MtsB of energizing module of methionine‑regulated ECF transporter
467972_T_C	0.000633377	0.00138029	0	0	0	0	0	0	0	0	0	0	0	0	0	0.104	0	K3R (AAG→AGG)	Nizo2877_0427 ←	hypothetical protein
468499_T_C	4.77e-26	1.9956e-25	0	0	0.212	0	0.0044	0	0	0	0	0	0	0	0	0	0	F71L (TTT→CTT)	Nizo2877_0428 →	putative transcriptional regulator
468595_A_G	0.00032051	0.000716325	0	0	0	0	0	0	0	0	0.134	0	0	0	0	0	0.021	Y467C (TAC→TGC)	Nizo2877_1634 →	Transport ATP‑binding protein CydD
468976_A_G	1.77e-83	1.96659e-82	0	0	0	0	0	0	0	0	0	0	0	0	0	0.688	0.107	T230A (ACG→GCG)	Nizo2877_0428 →	putative transcriptional regulator
46918_C_T	3.94e-190	1.25663e-188	0	0.149	1	0	0	0.173	0	0	0.343	0	0	0	0.071	0.693	0.133	intergenic (+214/‑29)	Nizo2877_1224 → / → Nizo2877_1225	Deoxyuridine 5'‑triphosphate nucleotidohydrolase/hypothetical protein
469531_C_T	6.9e-85	7.72971e-84	0	0.119	0.216	0	0	0.234	0	0	0.04	0.016	0	0.013	0.075	0.704	0.122	V8V (GTC→GTT)	Nizo2877_0430 →	hypothetical protein
471190_T_.	7.05e-66	6.12582e-65	0	0.018	0.065	0.2	0.012	0.062	0.013	0	0.171	0	0.039	0.189	1	0.161	0.125	intergenic (+60/‑272)	Nizo2877_0431 → / → Nizo2877_0432	hypothetical protein/hypothetical protein
471209_T_C	1.39e-07	3.68717e-07	0	0.026	0.12	0	0	0	0	0	0	0	0	0	0	0	0	intergenic (+79/‑253)	Nizo2877_0431 → / → Nizo2877_0432	hypothetical protein/hypothetical protein
471596_T_G	6.5e-50	4.30844e-49	0	0.041	0.41	0	0	0	0	0	0	0.0034	0	0	0	0	0	Y45* (TAT→TAG)	Nizo2877_0432 →	hypothetical protein
471855_T_C	1.36e-52	9.60146e-52	0	0.013	0.381	0	0	0	0	0	0	0	0	0	0	0	0	F132L (TTT→CTT)	Nizo2877_0432 →	hypothetical protein
47202_T_G	1.09e-59	8.61513e-59	0	0	0	0	0	0	0	0	0	0	0	0	0	0.674	0.113	intergenic (+136/‑375)	Nizo2877_1225 → / → Nizo2877_1226	hypothetical protein/DNA repair protein RadA
472242_A_G	1.19e-47	7.48513e-47	0	0	0	0	0	0	0	0	0.034	0	0	0	0	0.553	0	intergenic (+46/+167)	Nizo2877_1639 → / ← Nizo2877_1640	putative prenyltransferase contains 14‑dihydroxy‑2‑naphthoate octaprenyltransferase domain/hypothetical protein
473010_T_.	2.37e-159	6.17795e-158	0	0.0092	0	0.302	0	0	0	0	0.164	0	0.329	0.487	1	0.03	0.459	intergenic (+94/‑169)	Nizo2877_0433 → / → Nizo2877_0434	oxidoreductase short chain dehydrogenase/reductase family/ABC transporter ATP‑binding protein
473914_G_A	1.1e-18	3.9921e-18	0	0.036	0.031	0	0	0	0	0.017	0.238	0	0	0.013	0.071	0.088	0	G246R (GGG→AGG)	Nizo2877_0434 →	ABC transporter ATP‑binding protein
480633_T_C	0.000152224	0.000348547	0	0	0.121	0	0	0	0	0	0	0	0	0	0	0	0	F316L (TTT→CTT)	Nizo2877_1646 →	DNA ligase
482356_T_C	3.48e-09	9.72606e-09	0	0.041	0.118	0	0	0	0	0	0	0	0	0	0	0	0.0022	T211T (ACT→ACC)	Nizo2877_1647 →	pheromone precursor lipoprotein CamS
48250_C_T	3.02e-16	1.02468e-15	0	0	0.25	0	0	0	0	0	0	0	0	0	0	0	0	A225V (GCG→GTG)	Nizo2877_1226 →	DNA repair protein RadA
48414_A_.	2.03e-66	1.79847e-65	0	0	0	0	0	0.179	0	0	0.018	0	0	0	0.016	1	0.158	coding (91/183 nt)	Nizo2877_0047 →	hypothetical protein
48737_T_C	6.17e-19	2.25734e-18	0	0	0.207	0	0	0	0	0	0	0	0	0	0	0	0	S60S (AGT→AGC)	Nizo2877_0048 →	hypothetical protein
487452_G_A	9.68e-51	6.54426e-50	0	0	0.0081	0	0	0.117	0	0	0.042	0	0	0	0.014	0.557	0.035	intergenic (+178/‑156)	Nizo2877_1651 → / → Nizo2877_1652	Transcription regulator (contains diacylglycerol kinase catalytic domain)/RNA methyltransferase TrmA family
488315_T_C	5.02e-105	7.68882e-104	0	0.025	0.044	0	0	0.26	0	0	0.086	0	0.014	0	0.053	0.636	0.153	V282A (GTT→GCT)	Nizo2877_0448 →	Maltose/maltodextrin ABC transporter substrate binding periplasmic protein MalE
488370_T_C	5.2e-124	9.65562e-123	0	0.093	0.144	0	0	0.236	0	0	0.112	0	0	0	0.054	0.663	0.16	G300G (GGT→GGC)	Nizo2877_0448 →	Maltose/maltodextrin ABC transporter substrate binding periplasmic protein MalE
489350_T_C	6.79e-72	6.36944e-71	0	0	0	0	0	0	0	0	0	0	0	0	0.044	0.573	0.047	F173L (TTC→CTC)	Nizo2877_0449 →	Maltose/maltodextrin ABC transporter permease protein MalF
489478_T_C	1.48e-79	1.53727e-78	0	0	0	0	0	0	0	0	0	0	0	0	0.048	0.664	0.016	A215A (GCT→GCC)	Nizo2877_0449 →	Maltose/maltodextrin ABC transporter permease protein MalF
489616_T_C	2.27e-61	1.85921e-60	0	0	0	0	0	0.224	0	0	0.02	0	0	0	0.042	1	0.103	L60P (CTC→CCC)	Nizo2877_1653 →	putative transcription regulator (putative)
490258_C_T	0.00199193	0.00413485	0	0	0	0	0	0	0	0	0	0.133	0	0	0	0	0.013	P44L (CCC→CTC)	Nizo2877_0450 →	Maltose/maltodextrin ABC transporter permease protein MalG
490383_T_C	3.44e-92	4.23902e-91	0	0.011	0.012	0	0	0.32	0	0	0.013	0	0	0	0.043	0.584	0.106	W86R (TGG→CGG)	Nizo2877_0450 →	Maltose/maltodextrin ABC transporter permease protein MalG
490659_T_C	1.24e-82	1.3555e-81	0	0	0	0	0	0	0	0	0	0	0	0	0.022	0.618	0.12	F178L (TTT→CTT)	Nizo2877_0450 →	Maltose/maltodextrin ABC transporter permease protein MalG
491632_T_C	3.47e-111	5.63304e-110	0	0	0	0	0	0	0	0	0.045	0	0	0	0.036	0.769	0.121	F198S (TTC→TCC)	Nizo2877_0451 →	Maltodextrose utilization protein MalA
492404_T_C	1.03e-93	1.29275e-92	0	0	0	0	0	0	0	0	0.065	0	0	0	0.046	0.667	0.109	G167G (GGT→GGC)	Nizo2877_0452 →	Alpha‑amylase
494910_T_C	5.98e-05	0.00014085	0	0	0	0	0	0	0	0	0.13	0	0	0	0	0.0097	0	D150D (GAT→GAC)	Nizo2877_0454 →	Maltose phosphorylase / Trehalose phosphorylase
497153_A_G	0	0	0.939	0.822	0	0	1	0.759	0.755	1	0.05	1	0.631	0.549	0	0.244	0.079	S79P (TCA→CCA)	Nizo2877_1659 ←	hypothetical protein
497438_T_C	1.18e-91	1.43452e-90	0	0	0	0	0	0.351	0	0	0.041	0	0	0	0.015	0.703	0.094	D278G (GAT→GGT)	Nizo2877_0455 ←	Cell wall‑associated murein hydrolase LytC
49746_A_.	5.35e-196	1.7906e-194	0.011	0.176	1	0.018	0	0.183	0	0	0.426	0	0.012	0	0.174	1	0.145	coding (769/1176 nt)	Nizo2877_1227 →	Membrane‑associated protein containing RNA‑binding domain
498504_A_G	1.56e-68	1.42396e-67	0	0.0084	0.419	0	0	0.015	0	0.023	0.111	0	0	0	0.015	0	0	*430Q (TAA→CAA)	Nizo2877_0456 ←	Cell wall‑associated murein hydrolase LytC
498998_T_C	2.21e-67	1.97733e-66	0	0	0	0	0	0	0	0	0	0	0	0	0.011	0.645	0.172	K265R (AAG→AGG)	Nizo2877_0456 ←	Cell wall‑associated murein hydrolase LytC
499012_T_C	3.04e-11	8.95809e-11	0	0	0	0	0	0	0.011	0	0	0	0	0	0	0.158	0.113	K260K (AAA→AAG)	Nizo2877_0456 ←	Cell wall‑associated murein hydrolase LytC
500799_T_.	0	0	0	0	0.0072	1	0	0.013	0.24	0.0086	0.412	0	0.211	0.39	1	0.045	1	coding (1097/1182 nt)	Nizo2877_1664 ←	Integrase phage associated
501103_A_G	1.6e-14	5.18852e-14	0	0	0	0	0	0	0	0	0.216	0	0	0	0	0.03	0	D164D (GAT→GAC)	Nizo2877_0458 ←	Fructokinase
501972_T_C	1.82e-54	1.33713e-53	0	0	0	0	0	0	0	0	0	0	0	0	0	0.435	0	N571S (AAT→AGT)	Nizo2877_0459 ←	PTS system sucrose‑specific component
502258_G_A	1.44e-290	1.69732e-288	0	0	0	1	0	0	0.212	0	0.307	0	0.235	0.461	0.901	0.085	0.615	Q476* (CAA→TAA)	Nizo2877_0459 ←	PTS system sucrose‑specific component
502269_T_C	1.63e-13	5.16834e-13	0	0.034	0.149	0	0	0	0	0	0	0	0	0	0	0	0	T37A (ACG→GCG)	Nizo2877_1665 ←	hypothetical protein
502462_C_A	3.78e-275	3.41586e-273	0	0	0	1	0	0	0.25	0	0.337	0	0.315	0.341	1	0.08	0.65	A408S (GCG→TCG)	Nizo2877_0459 ←	PTS system sucrose‑specific component
502965_G_C	6.18e-102	8.91169e-101	0	0	0	0.655	0	0	0	0	0	0	0	0	0.125	0.011	0.256	A240G (GCC→GGC)	Nizo2877_0459 ←	PTS system sucrose‑specific component
502978_G_T	0.000367445	0.000817181	0	0	0	0.052	0	0	0	0	0	0	0	0	0	0	0.107	L236I (CTC→ATC)	Nizo2877_0459 ←	PTS system sucrose‑specific component
503694_T_C	1.69e-294	2.2908e-292	0	0.117	1	0	0	0.311	0	0.012	0.512	0.0095	0	0.056	0.109	1	0.054	intergenic (‑11/‑245)	Nizo2877_0459 ← / → Nizo2877_0460	PTS system sucrose‑specific component/Sucrose‑6‑phosphate hydrolase
503739_A_G	0	0	0	0	0	1	0	0	0.086	0	0.425	0	0.335	0.489	0.903	0.018	0.737	intergenic (‑56/‑200)	Nizo2877_0459 ← / → Nizo2877_0460	PTS system sucrose‑specific component/Sucrose‑6‑phosphate hydrolase
503860_G_A	1.35e-145	3.10157e-144	0	0.058	0	0	0.028	0.05	0.067	0.116	0	0.549	0.551	0.494	0	0.174	0.046	intergenic (‑177/‑79)	Nizo2877_0459 ← / → Nizo2877_0460	PTS system sucrose‑specific component/Sucrose‑6‑phosphate hydrolase
50471_A_G	1.23e-41	6.93249e-41	0	0	0.369	0	0	0	0	0	0	0	0	0	0	0	0	G87G (GGT→GGC)	Nizo2877_0050 ←	Cytosine/purine/uracil/thiamine/allantoin permease family protein
505510_T_C	2.15e-10	6.20729e-10	0	0	0	0	0	0.041	0	0	0.179	0	0	0	0	0	0	L29P (CTG→CCG)	Nizo2877_0461 →	Sucrose operon repressor ScrR LacI family
505901_G_.	3.89e-215	1.55085e-213	0	0.184	1	0.016	0	0.303	0	0	0.326	0.014	0	0.015	0.014	1	0.04	coding (477/981 nt)	Nizo2877_0461 →	Sucrose operon repressor ScrR LacI family
510236_G_A	1.47e-260	1.04873e-258	0	0.212	1	0	0	0.283	0	0	0.44	0	0	0.034	0.109	0.727	0.13	intergenic (+7/‑43)	Nizo2877_1679 → / → Nizo2877_1680	Phage protein/Phage replication initiation protein
510835_A_G	1.71e-51	1.1766e-50	0	0	0	0	0	0.017	0	0	0.013	0	0	0	0.033	0.581	0.088	D186G (GAC→GGC)	Nizo2877_1680 →	Phage replication initiation protein
511548_T_C	4.84e-49	3.1241e-48	0	0	0	0	0.023	0	0	0	0	0	0	0.014	0.015	0.501	0.08	L158P (CTA→CCA)	Nizo2877_1681 →	DNA replication protein
511694_G_A	0.000777477	0.00167547	0	0	0	0	0	0	0	0	0	0	0	0	0	0	0.148	D119N (GAT→AAT)	Nizo2877_0465 →	Alpha‑glucosidase
512671_G_A	1.11e-09	3.15431e-09	0	0	0	0.007	0	0	0	0	0.169	0	0	0	0.011	0	0.014	W444* (TGG→TGA)	Nizo2877_0465 →	Alpha‑glucosidase
513595_T_C	2.14e-79	2.21433e-78	0	0	0	0	0	0	0	0	0	0	0	0	0	0.723	0.095	K178R (AAG→AGG)	Nizo2877_0466 ←	hypothetical protein
514105_T_C	2.27e-78	2.28772e-77	0	0	0	0	0	0	0	0	0.053	0	0	0	0.012	0.681	0.065	Y8C (TAC→TGC)	Nizo2877_0466 ←	hypothetical protein
514466_A_.	3.62e-247	2.00282e-245	0	0.185	1	0.052	0	0.361	0.013	0	1	0	0.069	0.084	0.216	1	0.385	intergenic (‑339/‑649)	Nizo2877_0466 ← / → Nizo2877_0467	hypothetical protein/hypothetical protein
516964_T_C	4.57e-49	2.95687e-48	0	0	0	0	0	0	0	0	0.014	0	0	0	0.026	0.65	0.122	V617A (GTG→GCG)	Nizo2877_0467 →	hypothetical protein
51711_T_C	5.87e-06	1.46669e-05	0	0	0	0	0	0.014	0	0	0.161	0	0	0	0.012	0	0	N411N (AAT→AAC)	Nizo2877_1228 →	Glutamyl‑tRNA synthetase Glutamyl‑tRNA(Gln) synthetase
517922_A_G	5.54e-47	3.40566e-46	0	0	0	0	0	0	0	0	0	0	0	0	0	0.378	0	A936A (GCA→GCG)	Nizo2877_0467 →	hypothetical protein
517924_G_.	2.49e-249	1.46748e-247	0.0068	0.103	1	0.017	0	0.325	0	0.024	0.415	0	0	0.03	0.1	1	0.058	intergenic (+128/‑36)	Nizo2877_1692 → / → Nizo2877_1693	hypothetical protein/Phage terminase small subunit
518697_T_C	1.01e-52	7.14911e-52	0	0.011	0.369	0	0	0	0	0	0	0	0	0	0	0	0	D91D (GAT→GAC)	Nizo2877_1694 →	Phage terminase large subunit
519539_T_C	1.45e-74	1.39891e-73	0	0	0	0	0	0	0	0	0	0	0	0	0.048	0.556	0.073	F372S (TTC→TCC)	Nizo2877_1694 →	Phage terminase large subunit
520750_._T	4.88e-66	4.28145e-65	0	0	0	0	0	0	0	0	0.014	0	0	0	0.018	1	0.071	coding (311/1662 nt)	Nizo2877_0470 ←	Oligopeptide ABC transporter periplasmic oligopeptide‑binding protein OppA
525119_T_C	2.02e-28	9.00694e-28	0	0.054	0.21	0	0	0	0	0	0	0	0	0	0	0	0	D110D (GAT→GAC)	Nizo2877_1702 →	putative tail component
5255_C_T	4.26e-16	1.44001e-15	0	0	0.219	0.0083	0	0	0	0	0	0	0	0	0	0	0	T8I (ACA→ATA)	Nizo2877_0004 →	Pyruvate formate‑lyase activating enzyme
526180_T_.	4.79e-112	7.96668e-111	0	0.038	0.204	0	0	0.269	0	0	0.013	0	0	0	0.045	1	0.21	coding (10/624 nt)	Nizo2877_0475 →	Phosphoglycerate mutase family
527149_T_C	1.68e-28	7.50326e-28	0	0	0	0	0	0	0	0	0	0	0	0	0	0.384	0	L33P (CTA→CCA)	Nizo2877_0476 →	oxidoreductase
52870_C_T	1e-235	4.41631e-234	0	0	0	1	0	0	0.137	0	0.434	0.017	0.179	0.443	0.833	0.034	0.708	W113* (TGG→TGA)	Nizo2877_0052 ←	hydrolase of the alpha/beta superfamily
529199_T_C	6.46e-51	4.37826e-50	0	0.014	0.053	0	0	0.081	0	0	0.018	0	0	0.02	0.03	0.606	0.087	S261G (AGT→GGT)	Nizo2877_0479 ←	Fibronectin/fibrinogen‑binding protein
531015_T_C	3.09e-16	1.04712e-15	0	0.03	0.148	0	0	0	0	0	0	0	0	0	0	0	0	I287T (ATC→ACC)	Nizo2877_0480 →	Acetate kinase
531259_T_C	8.28e-37	4.30021e-36	0	0	0	0	0	0	0	0	0	0	0	0	0	0.518	0.04	P1570P (CCT→CCC)	Nizo2877_1706 →	Phage tail length tape‑measure protein
533697_T_C	5.3e-08	1.42401e-07	0	0	0	0	0	0	0	0	0	0	0	0.059	0.031	0.13	0	S29P (TCT→CCT)	Nizo2877_1708 →	hypothetical protein
534693_T_C	2.14e-12	6.55541e-12	0	0	0	0	0	0.012	0	0	0.393	0	0	0.018	0	0.057	0.026	intergenic (+348/‑95)	Nizo2877_0484 → / → Nizo2877_0485	ABC transporter ATP‑binding protein/hypothetical protein
534878_T_C	9.88e-63	8.24144e-62	0	0	0	0	0	0	0.0048	0	0.0088	0	0.012	0.014	0.032	0.572	0.052	G422G (GGT→GGC)	Nizo2877_1708 →	hypothetical protein
536246_T_C	8.81e-09	2.41008e-08	0	0.01	0.136	0	0	0	0	0	0	0	0	0	0	0	0	F487L (TTT→CTT)	Nizo2877_0485 →	hypothetical protein
53696_A_G	1.6e-94	2.03643e-93	0	0	0	0.657	0	0	0	0	0	0	0	0	0	0	0.227	A12A (GCA→GCG)	Nizo2877_1230 →	Ribonuclease III family protein
539555_T_C	1.46e-104	2.22363e-103	0	0.03	0.097	0	0	0.265	0	0	0.049	0	0	0	0.019	0.682	0.111	L52L (CTA→CTG)	Nizo2877_0488 ←	Substrate‑specific component YkoE of thiamin‑regulated ECF transporter for HydroxyMethylPyrimidine
541589_A_G	2.19e-67	1.96592e-66	0	0	0	0	0	0	0	0	0	0	0	0	0.035	0.553	0.077	I375V (ATT→GTT)	Nizo2877_1714 →	Lysin
542067_T_C	9.91e-05	0.000230214	0	0	0	0	0	0	0	0	0	0	0	0	0	0.113	0	K108K (AAA→AAG)	Nizo2877_0491 ←	Transcription elongation factor GreA
543094_A_G	5.94e-07	1.54099e-06	0	0	0	0	0	0	0.243	0	0	0	0	0	0	0	0	V213A (GTG→GCG)	Nizo2877_1718 ←	hypothetical protein
544035_A_G	3.74e-288	4.05566e-286	0	0	0	1	0	0	0.186	0	0.508	0.014	0.207	0.481	0.896	0.044	0.724	H184R (CAC→CGC)	Nizo2877_0494 →	Glucosamine‑6‑phosphate deaminase
548158_T_G	4.99e-86	5.61323e-85	0	0	0	0	0	0	0	0	0	0	0	0	0.014	0.712	0.136	N470T (AAT→ACT)	Nizo2877_0498 ←	dipeptidase
548505_T_C	1.48e-19	5.48126e-19	0	0	0.192	0	0	0	0	0	0	0	0	0	0	0	0	Y253H (TAT→CAT)	Nizo2877_1722 →	Lipid A export ATP‑binding/permease protein MsbA
549047_A_G	2.66e-44	1.56767e-43	0	0	0	0.024	0	0	0	0	0	0	0	0.028	0.556	0	0.059	E433E (GAA→GAG)	Nizo2877_1722 →	Lipid A export ATP‑binding/permease protein MsbA
5500_A_G	2.24e-53	1.60652e-52	0	0.01	0	0	0	0.255	0	0	0.032	0	0	0	0.034	0.626	0.047	S90G (AGT→GGT)	Nizo2877_0004 →	Pyruvate formate‑lyase activating enzyme
55125_T_C	1.4e-05	3.4162e-05	0	0	0.141	0	0	0	0	0	0	0	0	0	0	0	0	L99P (CTT→CCT)	Nizo2877_1232 →	hypothetical protein
551813_T_G	1.87e-05	4.5345e-05	0	0	0	0	0	0	0	0	0.122	0	0	0	0	0	0.047	F4C (TTT→TGT)	Nizo2877_0500 →	Mannitol operon activator BglG family
554616_T_C	3.79e-25	1.56626e-24	0	0.02	0.206	0	0	0	0	0	0	0	0	0	0	0.019	0	P91P (CCT→CCC)	Nizo2877_0502 →	Mannitol‑1‑phosphate 5‑dehydrogenase
554804_T_C	1.04e-14	3.40101e-14	0	0	0.026	0	0	0	0	0	0.241	0	0	0	0.028	0.078	0.017	V249A (GTT→GCT)	Nizo2877_1728 →	Mannose‑6‑phosphate isomerase
555029_T_C	1.42e-111	2.3331e-110	0	0	0	0.757	0	0	0	0	0	0	0	0.037	0	0	0.19	M229T (ATG→ACG)	Nizo2877_0502 →	Mannitol‑1‑phosphate 5‑dehydrogenase
556763_T_C	3.89e-22	1.51303e-21	0	0	0.229	0.0084	0	0	0	0	0	0	0	0	0	0	0	F90L (TTT→CTT)	Nizo2877_0504 →	Thioredoxin
557366_T_C	1.31e-34	6.51635e-34	0	0	0	0	0	0	0	0	0	0	0.016	0	0.064	0.522	0.061	intergenic (‑11/‑242)	Nizo2877_1730 ← / → Nizo2877_1731	putative amino acid ligase found clustered with an amidotransferase/Thymidine kinase
558700_G_A	1.98e-91	2.39633e-90	0	0.03	0.059	0	0	0.357	0	0	0.055	0	0.013	0	0.06	0.632	0.138	intergenic (‑140/+102)	Nizo2877_0507 ← / ← Nizo2877_0508	hypothetical protein/Nucleoside diphosphate kinase
559051_T_C	6.68e-13	2.09358e-12	0	0.031	0.144	0	0	0	0	0	0	0	0	0	0	0	0	P72P (CCA→CCG)	Nizo2877_0508 ←	Nucleoside diphosphate kinase
559928_T_C	6.83e-43	3.95644e-42	0	0	0	0	0	0	0	0	0	0	0	0	0	0.455	0	V143A (GTG→GCG)	Nizo2877_0509 →	hypothetical protein
562170_T_C	1.3e-33	6.35009e-33	0	0	0	0	0	0	0	0	0	0	0	0	0	0.478	0	I70V (ATT→GTT)	Nizo2877_0511 ←	Serine acetyltransferase
563203_T_C	1.01e-07	2.69234e-07	0	0	0	0	0	0	0	0	0	0	0	0.161	0.015	0.043	0.017	I122T (ATT→ACT)	Nizo2877_1736 →	Uracil phosphoribosyltransferase
564908_T_C	9.47e-11	2.75759e-10	0	0	0	0	0	0	0	0	0.203	0	0	0	0	0.0076	0	intergenic (‑458/+155)	Nizo2877_0513 ← / ← Nizo2877_0514	Cysteine synthase B/Methionine aminopeptidase
565899_T_C	1.29e-262	9.99197e-261	0	0.151	1	0	0	0.278	0	0	0.375	0	0	0.017	0.057	0.732	0.097	*427Q (TAG→CAG)	Nizo2877_1739 →	Uracil permease
566826_T_C	2.36e-44	1.39999e-43	0	0	0	0	0	0	0	0	0	0	0	0.014	0	0.55	0.079	I216I (ATT→ATC)	Nizo2877_1740 →	ATP synthase F0 sector subunit a
567039_A_G	1.55e-100	2.1549e-99	0	0	0	0	0.012	0.041	0.029	0.678	0	0.301	0.053	0	0	0	0	E37G (GAA→GGA)	Nizo2877_1741 →	ATP synthase F0 sector subunit c
568264_G_A	1.37e-150	3.34601e-149	0	0	0	0.257	0	0	0	0	0.184	0	0.278	0.436	1	0.052	0.299	G63E (GGG→GAG)	Nizo2877_0518 →	Trehalose operon transcriptional repressor
569081_T_C	2.97e-48	1.89451e-47	0	0	0	0	0	0	0	0	0	0	0	0	0.012	0.56	0.117	R271R (CGT→CGC)	Nizo2877_1744 →	ATP synthase alpha chain
569935_T_C	2.92e-43	1.70239e-42	0	0	0	0	0	0	0	0	0	0	0	0	0	0.646	0.071	H39H (CAT→CAC)	Nizo2877_1745 →	ATP synthase gamma chain
570104_T_C	5.84e-12	1.77293e-11	0	0	0.176	0	0	0	0	0	0	0	0	0	0	0	0	T428T (ACT→ACC)	Nizo2877_0519 →	Trehalose‑6‑phosphate hydrolase
573480_A_C	6.86e-47	4.18862e-46	0	0	0	0	0	0	0	0	0	0	0	0	0.025	0.607	0.042	E260D (GAA→GAC)	Nizo2877_0521 →	PTS system trehalose‑specific component
575859_A_.	2.19e-253	1.38072e-251	0	0.021	0.021	1	0.023	0	0.119	0	0.361	0	0.196	0.373	1	0.093	1	coding (166/609 nt)	Nizo2877_0523 →	UbiX family decarboxylase lactobacillus type
577627_T_C	2.67e-10	7.66776e-10	0	0	0.146	0	0	0	0	0	0	0	0	0	0	0	0.00094	intergenic (‑177/‑8)	Nizo2877_0525 ← / → Nizo2877_0526	Rrf2 family transcriptional regulator group III/putative transcription regulator (putative)
578807_G_T	0.000573798	0.0012555	0	0	0	0	0	0	0	0	0	0	0	0	0	0	0.13	G105* (GGA→TGA)	Nizo2877_0527 →	Manganese transport protein MntH
579123_T_C	1.14e-12	3.52801e-12	0	0.05	0.125	0	0	0	0	0	0	0	0	0	0.0065	0	0	I210T (ATT→ACT)	Nizo2877_0527 →	Manganese transport protein MntH
579168_G_A	8.19e-29	3.67601e-28	0	0	0	0.188	0	0	0	0	0	0	0	0	0	0	0.015	intergenic (+290/‑78)	Nizo2877_1754 → / → Nizo2877_1755	glycine cleavage system H protein/Methionine ABC transporter ATP‑binding protein
579592_A_G	1.67e-72	1.583e-71	0	0	0	0	0	0.234	0	0	0.022	0	0	0	0.054	0.629	0.084	P366P (CCA→CCG)	Nizo2877_0527 →	Manganese transport protein MntH
580354_A_G	2.25e-10	6.4822e-10	0	0	0	0	0	0	0	0	0.245	0	0	0	0	0	0	S105S (AGT→AGC)	Nizo2877_0528 ←	hypothetical protein
580523_T_.	2.34e-21	8.99821e-21	0	0	0.291	0	0	0	0	0	0	0	0	0	0	0	0	coding (146/648 nt)	Nizo2877_0528 ←	hypothetical protein
580581_T_C	0.002702	0.00556198	0	0.028	0.101	0	0	0	0	0	0	0	0.002	0	0	0	0	T30A (ACC→GCC)	Nizo2877_0528 ←	hypothetical protein
584246_A_G	2.62e-49	1.70741e-48	0	0	0	0.015	0	0	0	0	0.075	0	0.155	0.204	0.141	0	0.277	N263N (AAT→AAC)	Nizo2877_0533 ←	Histidine protein kinase sensor protein
584416_T_C	9.9e-09	2.70281e-08	0	0	0	0	0	0	0	0	0.147	0	0	0	0	0	0.06	S207G (AGC→GGC)	Nizo2877_0533 ←	Histidine protein kinase sensor protein
584424_T_C	1.79e-37	9.4227e-37	0	0	0	0	0	0	0	0	0.075	0	0	0	0.057	0.565	0.059	D86D (GAT→GAC)	Nizo2877_1760 →	zinc‑containing alcohol dehydrogenase quinone oxidoreductase
584902_T_C	1.2e-41	6.7775e-41	0	0.013	0.47	0	0	0	0	0	0	0	0	0	0	0	0	T45A (ACG→GCG)	Nizo2877_0533 ←	Histidine protein kinase sensor protein
586242_A_G	2.29e-93	2.84779e-92	0	0	0	0	0	0	0	0	0	0	0	0	0.015	0.676	0.076	intergenic (+64/‑17)	Nizo2877_0535 → / → Nizo2877_0536	hypothetical protein/Phosphosugar‑binding transcriptional regulator RpiR family
586584_A_G	1.01e-18	3.67532e-18	0	0	0	0	0	0	0	0	0	0	0	0	0	0.313	0	H109R (CAT→CGT)	Nizo2877_0536 →	Phosphosugar‑binding transcriptional regulator RpiR family
587522_A_G	2.53e-17	8.8387e-17	0	0	0	0.0085	0	0	0	0	0	0	0	0.063	0.281	0	0.018	P346P (CCA→CCG)	Nizo2877_1762 →	Glycerophosphoryl diester phosphodiesterase
589192_A_G	3.57e-44	2.09941e-43	0	0	0	0	0	0.294	0	0	0.052	0	0	0.017	0.037	0.35	0.054	S226S (TCA→TCG)	Nizo2877_1763 →	Transcriptional regulator xre family
592968_._T	1.73e-182	5.15388e-181	0	0	0	0	0	0	0	0	0	0	0	0	0.012	1	0.074	coding (504/1281 nt)	Nizo2877_1767 ←	putative ATPase (AAA family) associated with cysteine desulfurase
59428_T_C	3.33e-18	1.19571e-17	0	0	0.225	0.023	0.0098	0	0	0	0	0	0	0	0	0	0	V374A (GTC→GCC)	Nizo2877_0057 →	2'3'‑cyclic‑nucleotide 2'‑phosphodiesterase
595871_T_C	0.000356705	0.000793947	0	0	0	0	0	0	0	0	0	0	0	0	0	0.126	0	L402L (TTA→CTA)	Nizo2877_0545 →	Membrane protein
596740_C_T	1.53e-50	1.02669e-49	0	0	0	0	0	0.038	0	0	0	0	0	0	0	0.543	0.114	T222I (ACT→ATT)	Nizo2877_1769 →	Maltose operon transcriptional repressor MalR LacI family
598488_T_C	3.97e-70	3.66077e-69	0	0	0.0081	0	0	0	0	0	0.023	0	0	0	0.012	0.701	0.088	I1274T (ATT→ACT)	Nizo2877_0545 →	Membrane protein
600124_A_.	4.18e-43	2.42655e-42	0	0	0	0	0	0	0	0.034	0.014	0	0	0	0	1	0.109	coding (547/2031 nt)	Nizo2877_0547 →	extracellular protein
600521_A_G	0.00389955	0.00790112	0	0	0	0	0	0	0	0	0.111	0	0	0	0	0	0	D315G (GAC→GGC)	Nizo2877_0547 →	extracellular protein
602911_T_C	3.59e-08	9.67444e-08	0	0	0	0	0	0.051	0	0	0.144	0	0.0086	0	0	0	0	I327I (ATT→ATC)	Nizo2877_0548 →	ABC transporter permease protein
602983_T_C	4.04e-07	1.05413e-06	0	0	0	0	0	0	0	0	0.143	0	0	0	0	0	0.013	G351G (GGT→GGC)	Nizo2877_0548 →	ABC transporter permease protein
603391_T_C	6e-41	3.32638e-40	0	0	0.0063	0	0	0.27	0	0	0.017	0	0	0	0	0.389	0.098	F97L (TTT→CTT)	Nizo2877_1778 →	hypothetical protein
607505_._G	1.37e-86	1.54753e-85	0	0.01	0.05	0	0	0	0	0	0.204	0	0	0.025	0.086	0.032	0	intergenic (‑795/+256)	Nizo2877_0552 ← / ← Nizo2877_0553	Aggregation promoting factor/Aggregation promoting factor
608604_T_G	5.74e-24	2.30877e-23	0	0	0	0	0	0.013	0	0	0	0	0	0	0	0.338	0	intergenic (‑205/+200)	Nizo2877_0553 ← / ← Nizo2877_0554	Aggregation promoting factor/Glycine cleavage system H protein
608934_C_T	3.09e-18	1.11248e-17	0	0.021	0.024	0	0	0	0	0	0.212	0	0	0.02	0.089	0.092	0	G82E (GGG→GAG)	Nizo2877_0554 ←	Glycine cleavage system H protein
609404_A_G	4.11e-18	1.46801e-17	0	0.014	0.038	0	0	0	0	0	0.23	0	0	0.015	0.035	0.093	0	N223N (AAT→AAC)	Nizo2877_0555 ←	hypothetical protein
613942_T_C	1.99e-96	2.60623e-95	0	0.01	0	0	0	0.329	0	0	0.065	0	0	0.013	0.053	0.682	0.094	S11G (AGC→GGC)	Nizo2877_0558 ←	putative membrane protein
614311_T_C	7.99e-16	2.67749e-15	0	0	0.018	0	0	0	0	0	0.246	0	0	0	0.016	0.082	0	H722H (CAT→CAC)	Nizo2877_1788 →	Valyl‑tRNA synthetase
61591_G_A	1.62e-31	7.49457e-31	0	0	0	0	0	0	0	0	0.029	0	0	0	0	0.461	0.0073	R220C (CGC→TGC)	Nizo2877_1243 ←	DNA‑entry nuclease (Competence‑specific nuclease)
616793_T_C	2.71e-10	7.7744e-10	0	0	0	0	0	0	0	0	0.211	0	0	0	0	0	0	I62T (ATT→ACT)	Nizo2877_0562 →	NADH dehydrogenase
617219_A_G	1.36e-67	1.2249e-66	0	0	0	0	0	0	0	0	0	0	0	0	0.015	0.675	0.057	E204G (GAA→GGA)	Nizo2877_0562 →	NADH dehydrogenase
617268_T_.	1.04e-38	5.56103e-38	0	0	0.0089	0	0.013	0	0.056	0	0.037	0	0	0	0	1	0.096	intergenic (+138/‑88)	Nizo2877_1790 → / → Nizo2877_1791	DNA repair protein RadC/Rod shape‑determining protein MreB
625882_T_C	9.95e-27	4.24127e-26	0	0	0	0	0	0	0	0	0	0	0	0	0	0.59	0.058	S162G (AGT→GGT)	Nizo2877_1799 ←	Aspartokinase
626499_A_.	0	0	0	0	0.037	1	0	0.026	0.189	0	0.365	0	0.32	0.453	1	0.092	1	intergenic (‑12/‑76)	Nizo2877_1800 ← / → Nizo2877_1801	hypothetical protein/Zinc protease
627768_T_C	0.000615473	0.00134344	0	0	0	0	0	0	0	0	0.157	0	0	0	0	0	0	R398R (CGT→CGC)	Nizo2877_1801 →	Zinc protease
627892_T_C	7.38e-12	2.23294e-11	0	0	0	0	0	0	0	0	0.21	0	0	0	0	0	0.018	V59A (GTC→GCC)	Nizo2877_0576 →	ABC transporter ATP‑binding protein
628936_T_C	1.52e-40	8.29119e-40	0	0	0	0	0	0	0	0	0	0	0	0	0	0.6	0.12	I367T (ATT→ACT)	Nizo2877_1802 →	peptidase M16 family
630641_T_C	1.27e-59	1.00086e-58	0	0	0	0	0	0	0	0	0.016	0	0	0	0.064	0.52	0.071	I157V (ATC→GTC)	Nizo2877_0578 ←	Alcohol dehydrogenase Acetaldehyde dehydrogenase
632604_T_C	1.58e-53	1.13618e-52	0	0	0	0	0	0	0	0	0	0	0	0	0.033	0.536	0.128	intergenic (+206/+87)	Nizo2877_0579 → / ← Nizo2877_0580	Fructose‑bisphosphate aldolase class II/Xyloside transporter XynT
634147_A_G	1.41e-06	3.60614e-06	0	0	0	0	0	0	0	0	0.115	0	0	0	0.013	0	0.015	intergenic (‑140/+30)	Nizo2877_0580 ← / ← Nizo2877_0581	Xyloside transporter XynT/putative stomatin/prohibitin‑family membrane protease subunit YbbK
634427_G_C	5.52e-26	2.30226e-25	0	0.012	0.262	0	0	0	0	0	0	0	0	0	0	0	0.0016	A218G (GCT→GGT)	Nizo2877_0581 ←	putative stomatin/prohibitin‑family membrane protease subunit YbbK
635281_T_C	8.71e-06	2.14662e-05	0	0	0	0	0	0.0056	0	0	0	0	0	0	0	0.161	0	G4G (GGA→GGG)	Nizo2877_0582 ←	hypothetical protein
636358_G_A	1.06e-175	3.02491e-174	0	0.172	0.897	0	0	0.137	0	0.048	0.517	0	0.015	0.015	0.065	0.676	0.074	A41T (GCG→ACG)	Nizo2877_1809 →	DNA mismatch repair protein MutS
637540_A_.	0	0	0	0	0	1	0	0	0.153	0	0.4	0.02	0.35	0.543	1	0.08	1	coding (1303/2691 nt)	Nizo2877_1809 →	DNA mismatch repair protein MutS
638221_A_G	5.52e-06	1.38051e-05	0	0	0	0	0	0	0	0	0.159	0	0	0	0	0	0	T662A (ACG→GCG)	Nizo2877_1809 →	DNA mismatch repair protein MutS
638263_C_T	6.91e-09	1.90764e-08	0	0	0	0	0	0	0	0	0.203	0	0	0	0	0	0	H676Y (CAT→TAT)	Nizo2877_1809 →	DNA mismatch repair protein MutS
638324_T_C	0.000772917	0.00166697	0	0	0.115	0	0	0	0	0	0	0	0	0	0	0	0	I164T (ATC→ACC)	Nizo2877_0585 →	Substrate‑specific component BioY of biotin ECF transporter
638518_G_T	2.78e-237	1.27739e-235	0	0	0	1	0	0	0.242	0	0.359	0	0.333	0.466	1	0.057	0.689	D761Y (GAT→TAT)	Nizo2877_1809 →	DNA mismatch repair protein MutS
638960_T_C	1.63e-14	5.27949e-14	0	0.051	0.165	0	0	0	0	0	0	0	0	0	0	0	0	intergenic (+32/‑130)	Nizo2877_1809 → / → Nizo2877_1810	DNA mismatch repair protein MutS/DNA mismatch repair protein MutL
639357_T_C	1.61e-36	8.31373e-36	0	0	0.013	0	0	0.2	0	0	0.016	0	0	0	0.048	0.422	0.016	F90L (TTT→CTT)	Nizo2877_1810 →	DNA mismatch repair protein MutL
639707_T_C	4.76e-10	1.35979e-09	0	0.01	0.142	0	0	0	0	0	0	0	0	0	0	0	0	intergenic (‑37/‑138)	Nizo2877_0587 ← / → Nizo2877_0588	hypothetical protein/hypothetical protein
639760_T_C	5.38e-66	4.7049e-65	0	0	0	0	0	0	0	0	0	0	0	0	0.123	0.69	0.1	intergenic (‑90/‑85)	Nizo2877_0587 ← / → Nizo2877_0588	hypothetical protein/hypothetical protein
641596_T_C	2.01e-07	5.2904e-07	0	0	0.141	0	0.0025	0	0	0	0	0	0	0	0	0	0	L209L (TTG→CTG)	Nizo2877_0590 →	Methionine ABC transporter ATP‑binding protein
641727_G_A	4.82e-61	3.93585e-60	0	0	0.037	0	0	0.178	0	0	0.016	0	0	0	0.04	0.522	0.121	P252P (CCG→CCA)	Nizo2877_0590 →	Methionine ABC transporter ATP‑binding protein
641743_T_C	1.01e-14	3.3069e-14	0	0.026	0.183	0	0	0	0	0	0	0	0	0	0	0	0	intergenic (+611/‑437)	Nizo2877_1810 → / → Nizo2877_1811	DNA mismatch repair protein MutL/hypothetical protein
642667_A_G	2.34e-38	1.24631e-37	0	0.022	0	0	0	0.0053	0	0	0.019	0	0	0	0.025	0.536	0.094	intergenic (+12/‑9)	Nizo2877_0591 → / → Nizo2877_0592	Methionine ABC transporter permease protein/2‑dehydropantoate 2‑reductase
643250_T_C	6.05e-09	1.67363e-08	0	0	0	0	0	0	0	0	0.17	0	0	0	0	0	0	I192T (ATT→ACT)	Nizo2877_0592 →	2‑dehydropantoate 2‑reductase
643412_A_C	8.28e-59	6.43183e-58	0	0	0	0	0	0	0	0	0.014	0	0	0	0.029	0.585	0.089	E246A (GAG→GCG)	Nizo2877_0592 →	2‑dehydropantoate 2‑reductase
644266_T_C	4.22e-30	1.926e-29	0.0017	0.014	0.376	0	0	0	0	0	0	0	0	0	0	0	0	V512A (GTG→GCG)	Nizo2877_1812 →	hypothetical protein
645314_G_A	0.00092531	0.00197989	0	0	0.108	0	0	0	0	0	0	0	0	0	0	0	0	P289L (CCC→CTC)	Nizo2877_0594 ←	hypothetical protein
647337_G_A	6.72e-13	2.10369e-12	0	0	0	0.154	0	0	0	0	0	0	0	0	0	0	0.013	L188L (CTG→CTA)	Nizo2877_0595 →	Teichoic acid translocation permease protein TagG
648336_T_C	3.19e-08	8.62222e-08	0	0.034	0.134	0	0	0	0	0	0	0	0	0	0	0	0	D9D (GAT→GAC)	Nizo2877_1817 →	S‑adenosylmethionine:tRNA ribosyltransferase‑isomerase
648375_T_C	1.27e-25	5.26448e-25	0	0.031	0.03	0	0	0	0	0.012	0.238	0	0	0.07	0.026	0.123	0.027	G258G (GGT→GGC)	Nizo2877_0596 →	Teichoic acid export ATP‑binding protein TagH
652113_T_C	6.76e-18	2.39874e-17	0	0	0	0	0	0	0	0	0	0	0	0	0.016	0.387	0.073	V243A (GTG→GCG)	Nizo2877_1820 →	DNA polymerase IV
652121_A_G	5.53e-22	2.14169e-21	0	0	0	0	0	0.136	0	0	0.04	0	0	0	0.016	0.381	0.077	S246G (AGT→GGT)	Nizo2877_1820 →	DNA polymerase IV
653813_T_C	1.62e-35	8.22438e-35	0	0	0	0	0	0.233	0	0	0.033	0	0	0	0	0.513	0.077	R81R (CGT→CGC)	Nizo2877_1822 →	DEAD‑box ATP‑dependent RNA helicase CshB
655019_T_C	2.43e-12	7.43536e-12	0	0.082	0.171	0	0	0	0	0	0	0	0	0	0	0	0	intergenic (+105/‑223)	Nizo2877_1822 → / → Nizo2877_1823	DEAD‑box ATP‑dependent RNA helicase CshB/Alanyl‑tRNA synthetase
655162_T_C	5.12e-22	1.98574e-21	0	0	0	0.023	0	0	0	0	0	0	0	0.023	0.362	0	0.036	intergenic (+248/‑80)	Nizo2877_1822 → / → Nizo2877_1823	DEAD‑box ATP‑dependent RNA helicase CshB/Alanyl‑tRNA synthetase
65696_A_G	1.4e-12	4.30317e-12	0	0	0.178	0	0	0	0	0	0	0	0	0	0	0	0	E824E (GAA→GAG)	Nizo2877_1245 →	L‑O‑lysylphosphatidylglycerol synthase
657780_T_C	0.000734986	0.00159022	0	0	0.103	0	0	0	0	0	0	0	0	0	0	0	0	F314L (TTC→CTC)	Nizo2877_0606 →	Blue copper oxidase CueO precursor
658156_T_C	2.92e-31	1.34857e-30	0	0.0047	0	0	0	0	0	0	0.016	0	0.013	0	0	0.59	0.058	intergenic (+272/‑115)	Nizo2877_1823 → / → Nizo2877_1824	Alanyl‑tRNA synthetase/hypothetical protein
659388_T_C	1.61e-35	8.18895e-35	0	0	0	0	0	0	0	0	0.015	0	0	0	0.02	0.492	0.035	intergenic (+108/‑18)	Nizo2877_1826 → / → Nizo2877_1827	hypothetical protein/Glycerate kinase
664008_A_G	1.66e-13	5.25731e-13	0	0.014	0	0	0	0	0	0	0.212	0	0	0	0.015	0.113	0.019	P189P (CCA→CCG)	Nizo2877_1831 →	Glutamate racemase
664875_A_G	2.33e-15	7.70321e-15	0	0	0	0	0	0	0	0	0	0	0	0	0.0084	0.409	0	V5V (GTA→GTG)	Nizo2877_1833 →	phosphoesterase
665774_T_C	6.16e-07	1.59654e-06	0	0	0	0	0	0	0	0	0.148	0	0	0	0.014	0	0.018	V103A (GTT→GCT)	Nizo2877_1834 →	Inosine‑5'‑monophosphate dehydrogenase
666527_T_C	4.95e-07	1.28786e-06	0	0	0.172	0	0	0	0	0	0	0	0	0	0	0	0	V184A (GTG→GCG)	Nizo2877_1835 →	tetrahydropyridine‑26‑dicarboxylate N‑acetyltransferase
668294_T_C	8.53e-35	4.2983e-34	0	0	0	0	0	0	0	0	0	0	0.036	0	0.031	0.583	0.025	T243A (ACG→GCG)	Nizo2877_1837 ←	Potassium efflux system KefA protein / Small‑conductance mechanosensitive channel
66914_A_G	7.82e-10	2.22689e-09	0	0	0	0	0	0	0	0	0.181	0	0	0.0069	0	0	0.02	intergenic (‑41/‑208)	Nizo2877_0065 ← / → Nizo2877_0066	hypothetical protein/Extracellular protein
670595_T_C	2.68e-11	7.90585e-11	0	0.011	0	0	0	0.066	0	0	0	0	0	0	0.022	0.364	0.035	V129A (GTG→GCG)	Nizo2877_1840 →	transcriptional regulator
671406_A_G	8.87e-13	2.74818e-12	0	0	0.026	0	0	0.019	0	0	0.213	0	0	0.018	0.069	0.083	0.068	G154G (GGT→GGC)	Nizo2877_1841 ←	Proline dipeptidase
672404_T_C	2.25e-26	9.50117e-26	0	0	0	0	0	0	0	0	0	0	0	0.017	0.433	0	0.019	Y92H (TAC→CAC)	Nizo2877_1843 →	Catabolite control protein A
676360_A_G	5.57e-63	4.66058e-62	0	0	0	0	0	0	0	0	0.017	0	0	0	0.012	0.6	0.059	Y346C (TAC→TGC)	Nizo2877_0622 →	hypothetical protein
677219_T_C	2.02e-19	7.46079e-19	0	0	0	0	0	0	0	0	0	0	0	0	0	0.319	0.013	G632G (GGT→GGC)	Nizo2877_0622 →	hypothetical protein
67751_T_C	1.1e-84	1.2272e-83	0	0	0	0	0	0	0	0	0	0	0	0	0.018	0.644	0.169	A210A (GCT→GCC)	Nizo2877_0066 →	Extracellular protein
677636_T_C	2.65e-51	1.81877e-50	0	0	0	0	0	0	0	0	0.011	0	0	0	0.062	0.587	0.073	N771N (AAT→AAC)	Nizo2877_0622 →	hypothetical protein
67834_T_C	0.000160459	0.000366783	0	0	0	0	0	0	0	0	0.139	0	0	0	0	0	0	K677R (AAG→AGG)	Nizo2877_1248 ←	Ribonucleotide reductase of class Ib (aerobic) alpha subunit
681900_A_G	7.99e-77	7.87669e-76	0	0	0.011	0	0	0.223	0	0	0.062	0	0	0	0.045	0.51	0.103	T57T (ACA→ACG)	Nizo2877_0625 →	integral membrane protein
686476_A_G	2.2e-82	2.39526e-81	0	0	0	0.022	0	0	0	0	0.036	0.019	0	0.319	0.604	0.1	0.202	A371A (GCA→GCG)	Nizo2877_1860 →	5'‑nucleotidase family protein in cluster with NagD‑like phosphatase
686566_A_G	1.81e-47	1.13062e-46	0	0	0.377	0	0	0	0	0	0	0	0	0	0	0	0	P201P (CCT→CCC)	Nizo2877_0630 ←	Galactoside O‑acetyltransferase
688236_T_C	9.01e-36	4.6087e-35	0	0.045	0.112	0	0	0.123	0	0	0.023	0	0	0	0.017	0.489	0.038	L257P (CTA→CCA)	Nizo2877_1862 →	putative NagD‑like phosphatase
690810_A_G	5.6e-52	3.89272e-51	0	0.02	0.45	0	0	0	0	0	0	0	0	0	0	0	0	N196S (AAC→AGC)	Nizo2877_0634 →	Promiscuous sugar phosphatase YidA haloacid dehalogenase‑like phosphatase family
691648_C_T	1.59e-56	1.19736e-55	0	0	0	0	0	0	0.0011	0	0.073	0	0.02	0	0.014	0.652	0.111	N28N (AAC→AAT)	Nizo2877_0635 →	Branched‑chain amino acid transport system carrier protein
693680_C_A	1.45e-26	6.16136e-26	0	0.011	0.355	0	0	0	0	0	0	0	0	0	0	0	0	A232E (GCA→GAA)	Nizo2877_0636 →	Na(+)/H(+) antiporter
696584_T_C	0.000931652	0.00199188	0	0	0	0	0	0	0	0	0.158	0	0	0	0	0	0	intergenic (‑378/‑484)	Nizo2877_0639 ← / → Nizo2877_0640	putative bacteriocin precursor peptide PlnJ (putative)/immunity protein PlnM
698395_T_C	1.03e-98	1.38922e-97	0	0	0	0	0	0	0	0	0	0	0	0	0.023	0.714	0.135	L239L (TTA→CTA)	Nizo2877_0642 →	plantaricin biosynthesis protein PlnO
699382_T_C	7.01e-92	8.59914e-91	0	0	0.051	0	0	0.245	0	0	0.022	0	0	0	0.043	0.689	0.189	W158R (TGG→CGG)	Nizo2877_0643 →	immunity protein PlnP membrane‑bound protease CAAX family
699985_T_C	1.29e-69	1.18549e-68	0	0	0	0	0	0	0	0	0.055	0	0	0	0.05	0.77	0.062	intergenic (+328/‑550)	Nizo2877_0643 → / → Nizo2877_0644	immunity protein PlnP membrane‑bound protease CAAX family/hypothetical protein
701551_T_C	9.85e-36	5.02888e-35	0	0	0	0	0	0	0	0	0	0	0	0.0073	0	0.508	0.146	T79A (ACC→GCC)	Nizo2877_1873 ←	putative transport protein
702368_A_G	1.05e-31	4.89098e-31	0	0	0	0	0	0	0	0	0.03	0	0	0	0	0.518	0	T131A (ACG→GCG)	Nizo2877_1874 →	3‑dehydroquinate dehydratase I
705320_T_C	7.84e-13	2.43462e-12	0	0	0.209	0	0	0	0	0	0	0	0	0	0	0	0	K6R (AAG→AGG)	Nizo2877_0649 ←	putative bacteriocin precursor peptide PlnE (putative)
714064_T_C	8.9e-05	0.000207284	0	0	0	0	0	0.014	0	0	0	0	0	0	0	0.108	0	S297G (AGT→GGT)	Nizo2877_0656 ←	DNA helicase
714281_T_C	2.01e-05	4.86528e-05	0	0	0	0	0	0.014	0	0	0.175	0	0	0	0	0	0	L13L (TTA→TTG)	Nizo2877_1883 ←	2‑dehydropantoate 2‑reductase
71432_T_C	2.74e-59	2.14686e-58	0	0	0.446	0	0	0	0	0	0	0	0	0	0	0	0	T55A (ACG→GCG)	Nizo2877_0067 ←	hypothetical protein
715179_T_C	4.24e-72	3.99119e-71	0	0	0	0	0	0	0	0	0	0	0.014	0	0.035	0.761	0.104	intergenic (‑227/‑32)	Nizo2877_0656 ← / → Nizo2877_0657	DNA helicase/Aliphatic amidase AmiE
716003_T_C	3.31e-33	1.59386e-32	0	0	0.365	0	0	0	0	0	0	0	0	0	0	0	0	intergenic (+16/‑423)	Nizo2877_0657 → / → Nizo2877_0658	Aliphatic amidase AmiE/Tryptophanyl‑tRNA synthetase
716709_A_G	2.56e-06	6.468e-06	0	0.022	0.146	0	0	0	0	0	0	0	0	0.011	0	0	0	L183P (CTA→CCA)	Nizo2877_1886 ←	phosphoglycerate mutase family protein
717450_T_C	1.95e-64	1.65719e-63	0	0	0	0	0	0	0	0	0	0	0	0	0	0.692	0.134	intergenic (+8/‑400)	Nizo2877_0658 → / → Nizo2877_0659	Tryptophanyl‑tRNA synthetase/putative transcriptional regulator
719956_T_C	7.23e-42	4.10053e-41	0	0.137	0.152	0	0	0.077	0	0	0.046	0	0	0	0.034	0.442	0.046	V78A (GTG→GCG)	Nizo2877_1890 →	PTS system cellobiose‑specific IIA component
720829_C_T	2.92e-21	1.11338e-20	0	0	0.014	0	0	0	0	0.03	0.203	0	0	0.033	0.077	0.128	0.057	P189S (CCG→TCG)	Nizo2877_1891 →	6‑phospho‑beta‑glucosidase
723000_T_C	2.25e-22	8.77662e-22	0	0	0	0	0	0	0	0	0	0	0	0	0	0.373	0	C427R (TGT→CGT)	Nizo2877_1892 →	6‑phospho‑beta‑glucosidase
723041_A_G	0.00298976	0.00614033	0	0	0	0	0	0	0	0	0.145	0	0	0	0	0	0	K440K (AAA→AAG)	Nizo2877_1892 →	6‑phospho‑beta‑glucosidase
725572_A_G	2.31e-43	1.34966e-42	0	0	0	0	0	0.229	0	0	0.041	0	0	0	0.033	0.59	0.043	D123G (GAC→GGC)	Nizo2877_1894 →	ABC transporter ATP‑binding protein
727127_T_C	2e-39	1.07793e-38	0	0	0	0	0	0	0	0	0.035	0	0	0	0.017	0.528	0.02	V388A (GTA→GCA)	Nizo2877_1895 →	ABC transporter permease protein
730918_T_C	3.16e-29	1.43018e-28	0	0	0.272	0.0097	0	0	0	0	0	0	0	0	0	0	0	S243S (AGT→AGC)	Nizo2877_0671 →	Hydroxymethylglutaryl‑CoA reductase
732294_T_C	6.65e-06	1.65396e-05	0	0	0.162	0	0	0	0	0	0	0	0	0	0	0	0	D130G (GAC→GGC)	Nizo2877_1900 ←	Outer surface protein of unknown function cellobiose operon
732698_A_G	7.35e-74	7.01614e-73	0	0.073	0.023	0	0	0.269	0	0	0.039	0	0	0	0.013	0.763	0.047	A87A (GCA→GCG)	Nizo2877_0673 →	NAD‑dependent protein deacetylase of SIR2 family
732943_G_A	1.96e-17	6.85621e-17	0	0	0.013	0	0	0.017	0	0	0.243	0	0.016	0	0.078	0.119	0	A33T (GCA→ACA)	Nizo2877_1901 →	hypothetical protein
733276_A_G	1.33e-05	3.25124e-05	0	0.023	0.128	0	0	0	0	0	0	0	0	0	0	0	0	K45K (AAA→AAG)	Nizo2877_0674 →	hypothetical protein
733400_T_C	8.59e-23	3.3799e-22	0	0.014	0	0	0	0	0	0	0.032	0	0	0.014	0.014	0.442	0.105	D111D (GAT→GAC)	Nizo2877_1902 →	3‑oxoacyl‑(acyl‑carrier protein) reductase
734255_A_G	8.13e-102	1.15395e-100	0	0.097	0.201	0	0	0.268	0	0	0.123	0	0	0	0	0.653	0.085	intergenic (‑90/‑326)	Nizo2877_0675 ← / → Nizo2877_0676	hypothetical protein/hypothetical protein
734334_T_C	3.73e-96	4.86155e-95	0	0.094	0.197	0	0	0.241	0	0	0.129	0	0	0	0.021	0.634	0.12	intergenic (‑169/‑247)	Nizo2877_0675 ← / → Nizo2877_0676	hypothetical protein/hypothetical protein
734396_T_C	1.89e-46	1.14626e-45	0	0.021	0.411	0	0	0	0	0	0	0	0	0	0	0	0	intergenic (‑231/‑185)	Nizo2877_0675 ← / → Nizo2877_0676	hypothetical protein/hypothetical protein
735120_T_C	4.07e-52	2.84376e-51	0	0.013	0.169	0	0	0.151	0	0	0	0	0	0	0.035	0.626	0.018	L109P (CTT→CCT)	Nizo2877_1905 →	Galactoside O‑acetyltransferase
735395_T_C	1.23e-05	3.01495e-05	0	0	0	0	0	0.045	0	0.004	0.167	0	0	0	0	0	0	*201R (TGA→CGA)	Nizo2877_1905 →	Galactoside O‑acetyltransferase
737982_C_T	0.000301159	0.000675863	0	0	0	0	0	0	0	0	0.103	0	0	0.033	0.028	0.053	0	A136V (GCG→GTG)	Nizo2877_0678 →	drug resistance transporter Bcr/CflA family
738524_T_C	1.49e-60	1.19509e-59	0	0.078	0.101	0	0	0.311	0	0	0.017	0	0.019	0	0	0.531	0.105	V22V (GTA→GTG)	Nizo2877_1908 ←	Threonine synthase
740587_T_.	7.25e-42	4.10329e-41	0	0.021	0.038	0.014	0	0.013	0	0	0.13	0	0	0.014	0.063	1	0.113	intergenic (+130/+138)	Nizo2877_1909 → / ← Nizo2877_1910	Neopullulanase/putative integral membrane protein (putative)
744134_T_C	9.87e-24	3.93494e-23	0	0	0.235	0.0082	0	0	0	0	0	0	0	0	0	0	0	M54T (ATG→ACG)	Nizo2877_0685 →	Zinc ABC transporter ATP‑binding protein ZnuC
746946_T_C	6.24e-11	1.82095e-10	0	0	0	0	0	0	0	0	0	0	0	0	0	0.454	0	D163D (GAT→GAC)	Nizo2877_1919 →	Universal stress protein family
750226_G_A	5.1e-36	2.62355e-35	0	0.0096	0	0.0096	0	0	0	0	0	0	0	0.013	0.46	0	0.014	V199V (GTG→GTA)	Nizo2877_0691 →	PurR: transcription regulator associated with purine metabolism
750816_T_C	5.92e-08	1.58902e-07	0	0.0016	0.135	0	0	0	0	0	0	0	0	0	0	0	0	D94D (GAT→GAC)	Nizo2877_0692 →	N‑acetylglucosamine‑1‑phosphate uridyltransferase / Glucosamine‑1‑phosphate N‑acetyltransferase
752375_A_G	5.04e-05	0.00011902	0	0	0	0	0	0	0	0	0.053	0.0039	0	0.0014	0.032	0.107	0	T75A (ACT→GCT)	Nizo2877_0693 →	Beta‑lactamase class A
759932_T_C	0.00078426	0.00168874	0	0	0	0	0	0	0	0	0	0	0	0	0	0.102	0.074	intergenic (+500/‑68)	Nizo2877_1932 → / → Nizo2877_1933	Fumarate reductase flavoprotein subunit precursor/Phosphoribosylaminoimidazole carboxylase catalytic subunit
760118_G_A	1.98e-36	1.02049e-35	0	0.011	0.37	0	0	0	0	0	0	0	0	0	0	0	0	intergenic (‑241/‑245)	Nizo2877_0700 ← / → Nizo2877_0701	Lipoate‑protein ligase A/hypothetical protein
761092_A_G	3.01e-10	8.62591e-10	0	0	0	0	0	0	0	0	0.187	0	0	0	0	0	0	Y82C (TAC→TGC)	Nizo2877_0702 →	DNA‑directed RNA polymerase delta subunit
761424_G_A	2.66e-08	7.20406e-08	0	0	0	0	0	0	0	0.01	0.163	0	0	0	0.0094	0	0	D193N (GAC→AAC)	Nizo2877_0702 →	DNA‑directed RNA polymerase delta subunit
761751_A_G	1.22e-16	4.18661e-16	0	0	0	0	0	0	0	0	0.259	0	0	0	0	0	0	K50K (AAA→AAG)	Nizo2877_1935 →	Phosphoribosylaminoimidazole‑succinocarboxamide synthase
762831_A_G	1.63e-41	9.1679e-41	0	0	0	0	0	0	0	0	0	0	0	0	0.03	0.544	0.057	K81K (AAA→AAG)	Nizo2877_1937 →	Phosphoribosylformylglycinamidine synthase glutamine amidotransferase subunit
764565_T_C	5.32e-77	5.28297e-76	0	0	0	0	0	0.148	0	0	0.014	0	0	0	0.045	0.628	0.109	M286T (ATG→ACG)	Nizo2877_0704 →	Seryl‑tRNA synthetase
765413_G_C	1.41e-97	1.86464e-96	0	0.053	0.121	0	0	0.333	0	0	0	0	0	0	0.063	0.644	0.022	V28L (GTG→CTG)	Nizo2877_0705 →	Serine transporter
765489_C_A	8.56e-54	6.18831e-53	0	0	0.496	0	0	0	0	0	0	0	0	0	0	0	0	T53N (ACC→AAC)	Nizo2877_0705 →	Serine transporter
765778_T_C	3.88e-15	1.27654e-14	0	0.0044	0	0	0	0	0	0	0.115	0	0	0.023	0.115	0.113	0.091	S149S (TCT→TCC)	Nizo2877_0705 →	Serine transporter
767504_A_G	1.58e-16	5.3879e-16	0	0	0.219	0	0	0	0	0	0	0	0	0	0	0	0	T175A (ACT→GCT)	Nizo2877_0706 →	L‑serine dehydratase beta subunit
768451_A_G	1.34e-36	6.93271e-36	0.011	0.02	0.34	0	0	0	0	0.029	0.136	0	0.017	0	0	0	0.032	A266A (GCA→GCG)	Nizo2877_0707 →	L‑serine dehydratase alpha subunit
768764_T_.	9.21e-102	1.30043e-100	0	0.099	0.13	0	0	0.291	0	0	0.012	0	0.014	0	0.045	1	0.115	coding (60/729 nt)	Nizo2877_0708 →	YheO‑like PAS domain
769360_T_C	0.000309357	0.000693686	0	0	0	0	0	0	0	0	0.12	0	0	0	0	0	0	V219A (GTG→GCG)	Nizo2877_0708 →	YheO‑like PAS domain
769514_T_C	5.34e-20	1.98856e-19	0	0	0.291	0	0	0	0	0	0	0	0	0	0	0	0	F334L (TTT→CTT)	Nizo2877_1942 →	IMP cyclohydrolase / Phosphoribosylaminoimidazolecarboxamide formyltransferase
770690_A_G	0.00164221	0.00343522	0	0	0	0	0	0	0.105	0	0	0	0	0	0	0	0	intergenic (+484/‑59)	Nizo2877_0709 → / → Nizo2877_0710	hypothetical protein/UDP‑N‑acetylglucosamine 1‑carboxyvinyltransferase
771028_T_C	3.36e-08	9.07267e-08	0	0	0	0	0	0	0	0	0.171	0	0	0	0	0.025	0.018	S94P (TCT→CCT)	Nizo2877_0710 →	UDP‑N‑acetylglucosamine 1‑carboxyvinyltransferase
771077_T_C	2.48e-10	7.13724e-10	0	0	0	0	0	0.012	0	0	0.184	0.0018	0	0.015	0.018	0.026	0	V110A (GTG→GCG)	Nizo2877_0710 →	UDP‑N‑acetylglucosamine 1‑carboxyvinyltransferase
771128_T_C	1.29e-60	1.03774e-59	0	0	0	0	0	0.05	0	0	0.024	0	0	0	0	0.628	0.018	I127T (ATC→ACC)	Nizo2877_0710 →	UDP‑N‑acetylglucosamine 1‑carboxyvinyltransferase
771269_T_C	8.63e-23	3.39071e-22	0	0.014	0.342	0	0	0	0	0	0	0	0	0	0	0	0	T401T (ACT→ACC)	Nizo2877_1943 →	Phosphoribosylamine‑‑glycine ligase
771673_C_T	1.65e-46	1.00295e-45	0	0	0	0	0	0	0.606	0	0	0	0	0	0	0	0	Q309* (CAA→TAA)	Nizo2877_0710 →	UDP‑N‑acetylglucosamine 1‑carboxyvinyltransferase
772555_T_C	1.44e-51	9.93344e-51	0	0	0.435	0	0	0	0	0	0	0	0	0	0	0	0	V166A (GTC→GCC)	Nizo2877_0711 →	Transcription termination factor Rho
778674_T_C	8.9e-05	0.000207284	0	0	0	0	0	0	0	0.017	0.119	0	0	0	0.014	0.034	0	I43I (ATT→ATC)	Nizo2877_0718 →	UDP‑N‑acetylmuramoylalanyl‑D‑glutamyl‑26‑ diaminopimelate‑‑D‑alanyl‑D‑alanine ligase
78102_T_C	5.93e-261	4.34493e-259	0	0	0	1	0	0	0.17	0	0.294	0.016	0.288	0.549	1	0.036	0.672	H21H (CAT→CAC)	Nizo2877_1258 →	hypothetical protein
783954_T_C	9.8e-05	0.000227854	0	0	0	0.0049	0	0	0	0	0.119	0	0.023	0	0	0	0.026	F258L (TTT→CTT)	Nizo2877_0722 →	Alanine racemase
784816_T_C	1.13e-289	1.27643e-287	0	0	0	1	0	0	0.089	0	0.365	0	0.253	0.52	0.891	0.039	0.7	V33A (GTG→GCG)	Nizo2877_0723 →	Programmed cell death toxin YdcE
784894_T_C	5.9e-50	3.92032e-49	0	0.028	0.377	0	0	0	0	0	0.074	0	0	0	0.017	0	0	M59T (ATG→ACG)	Nizo2877_0723 →	Programmed cell death toxin YdcE
785528_T_C	9.5e-133	1.87989e-131	0	0.1	1	0	0	0.173	0	0.038	0.313	0	0.031	0.018	0.053	0.651	0.125	G42G (GGT→GGC)	Nizo2877_0724 →	Kup system potassium uptake protein
785884_T_C	0.000526728	0.00115624	0	0	0.117	0	0	0	0	0	0	0	0	0	0	0	0.0098	L161P (CTG→CCG)	Nizo2877_0724 →	Kup system potassium uptake protein
78735_._T	4.77e-201	1.63689e-199	0	0	0	1	0	0	0.029	0	0.38	0.024	0.273	0.459	1	0.05	1	intergenic (+70/‑97)	Nizo2877_0074 → / → Nizo2877_0075	hypothetical protein/Glutamate decarboxylase
789495_T_C	2.58e-08	6.99438e-08	0	0	0	0	0	0.026	0	0	0.189	0	0	0	0	0	0	V115A (GTT→GCT)	Nizo2877_0726 →	Alkanesulfonates transport system permease protein
79044_A_G	1.85e-11	5.51137e-11	0	0	0	0	0	0	0	0	0.235	0	0	0.013	0	0	0.014	E71E (GAA→GAG)	Nizo2877_0075 →	Glutamate decarboxylase
791357_A_G	3.18e-14	1.02144e-13	0	0	0	0.209	0	0	0	0	0	0	0	0	0	0	0.017	V935A (GTG→GCG)	Nizo2877_0728 ←	Carbamoyl‑phosphate synthase large chain
793221_T_C	1.15e-75	1.12146e-74	0	0.047	0.236	0	0	0.323	0	0	0.013	0	0	0	0.016	0.475	0.108	T314A (ACG→GCG)	Nizo2877_0728 ←	Carbamoyl‑phosphate synthase large chain
794538_A_C	4.73e-16	1.59689e-15	0	0	0.263	0	0	0	0	0	0	0	0	0	0	0	0	I228S (ATT→AGT)	Nizo2877_0729 ←	Carbamoyl‑phosphate synthase small chain
794627_T_A	2.54e-44	1.5002e-43	0	0	0	0	0	0.177	0	0	0.056	0	0	0	0	0.568	0.05	F500L (TTT→TTA)	Nizo2877_1962 →	ATP‑dependent nuclease subunit B
794810_A_G	7.6e-06	1.88161e-05	0	0	0.169	0	0	0	0	0	0	0	0	0	0	0	0	E561E (GAA→GAG)	Nizo2877_1962 →	ATP‑dependent nuclease subunit B
795835_T_C	0.000734928	0.00159022	0	0	0	0	0	0	0	0	0.136	0	0	0	0	0	0.034	D116D (GAT→GAC)	Nizo2877_0730 →	N‑acetyl‑gamma‑glutamyl‑phosphate reductase
796121_A_G	4.46e-67	3.97732e-66	0	0.018	0.016	0	0	0.274	0	0	0.026	0	0	0.012	0.047	0.56	0.136	M212V (ATG→GTG)	Nizo2877_0730 →	N‑acetyl‑gamma‑glutamyl‑phosphate reductase
797129_G_A	2.13e-20	7.98676e-20	0	0	0.329	0	0	0	0	0	0	0	0	0	0	0	0	R135H (CGC→CAC)	Nizo2877_1963 →	ATP‑dependent nuclease subunit A
798185_A_G	1.02e-06	2.61858e-06	0	0	0	0	0	0	0	0	0	0	0	0.018	0.012	0	0.185	H487R (CAT→CGT)	Nizo2877_1963 →	ATP‑dependent nuclease subunit A
798604_A_G	2.18e-39	1.17262e-38	0	0.028	0.064	0	0	0.237	0	0	0.071	0	0	0	0.015	0.509	0.122	T32A (ACG→GCG)	Nizo2877_0733 →	Acetylornithine aminotransferase
799976_T_C	1.16e-20	4.39827e-20	0	0	0.285	0	0	0	0	0	0	0	0	0	0	0	0	Y102H (TAT→CAT)	Nizo2877_0734 →	Ornithine carbamoyltransferase
801844_G_A	0.000260745	0.000587597	0	0	0	0	0	0	0	0	0	0	0	0	0	0.126	0.047	T192T (ACG→ACA)	Nizo2877_1966 →	hypothetical protein
80195_T_G	9.53e-94	1.20167e-92	0	0.047	0.104	0	0	0.238	0	0	0.081	0	0	0	0.05	0.665	0.113	V455G (GTC→GGC)	Nizo2877_0075 →	Glutamate decarboxylase
802445_T_C	0.000179915	0.000410218	0	0	0	0	0	0	0	0	0.125	0	0	0	0	0	0	N442D (AAC→GAC)	Nizo2877_0739 ←	putative ErfK/YbiS/YcfS/YnhG family protein
80254_T_C	7.45e-281	7.2132e-279	0	0.01	0	1	0	0	0.213	0	0.392	0	0.338	0.549	0.884	0.056	0.741	intergenic (+58/+216)	Nizo2877_1260 → / ← Nizo2877_1261	4‑Hydroxy‑2‑oxoglutarate aldolase 2‑dehydro‑3‑deoxyphosphogluconate aldolase/hypothetical protein
804626_T_C	5.92e-19	2.1688e-18	0	0	0.04	0	0	0.016	0	0	0.201	0	0	0.015	0.049	0.109	0.028	K108K (AAA→AAG)	Nizo2877_0740 ←	L‑lactate dehydrogenase
811281_A_G	2.33e-210	8.53599e-209	0	0.054	1	0.029	0	0.195	0	0	0.395	0	0	0.011	0.121	0.766	0.089	S41G (AGT→GGT)	Nizo2877_0744 →	Ribosome‑associated heat shock protein implicated in the recycling of the 50S subunit (S4 ‑like)
811351_A_G	7.14e-78	7.16909e-77	0	0.0086	0.0083	0	0	0.127	0	0	0.038	0	0	0	0.015	0.692	0.08	Q64R (CAG→CGG)	Nizo2877_0744 →	Ribosome‑associated heat shock protein implicated in the recycling of the 50S subunit (S4 ‑like)
813678_A_G	4.72e-40	2.55918e-39	0	0.068	0.218	0	0	0.2	0	0	0.02	0	0	0	0	0.333	0.025	Q72R (CAA→CGA)	Nizo2877_1978 →	Na(+)/H(+) antiporter
81491_T_C	1.44e-17	5.06992e-17	0	0	0.248	0.017	0	0	0	0	0	0	0	0	0	0	0	S64S (AGT→AGC)	Nizo2877_1263 →	hypothetical protein
816102_T_C	2.8e-12	8.53858e-12	0	0	0.184	0	0	0	0	0	0	0	0	0	0	0	0	K408R (AAA→AGA)	Nizo2877_1980 ←	Magnesium and cobalt efflux protein CorC
817133_C_T	1.06e-23	4.21977e-23	0	0	0	0	0	0	0	0	0	0	0	0	0	0.377	0	E64E (GAG→GAA)	Nizo2877_1980 ←	Magnesium and cobalt efflux protein CorC
818975_T_C	1.09e-40	5.98176e-40	0	0	0	0	0	0	0	0	0	0	0.024	0	0	0.476	0.014	M4V (ATG→GTG)	Nizo2877_1983 ←	hypothetical protein
822833_A_G	0.00120013	0.00254383	0	0	0	0	0	0	0	0	0	0	0	0	0	0.139	0	intergenic (‑122/‑3)	Nizo2877_1988 ← / → Nizo2877_1989	Transcriptional regulator/Transcriptional regulator GntR family
822882_A_G	1.84e-05	4.46575e-05	0	0.018	0.122	0	0	0	0	0	0	0	0	0	0	0	0	noncoding (1499/1538 nt)	Nizo2877_r0002 →	small subunit ribosomal RNA
824923_G_A	8.18e-05	0.000191172	0	0	0.192	0	0	0	0	0	0	0	0	0	0	0	0	V90V (GTG→GTA)	Nizo2877_1991 →	Xylulose‑5‑phosphate phosphoketolase Fructose‑6‑phosphate phosphoketolase
825622_A_G	6.39e-33	3.05525e-32	0	0	0	0	0	0	0	0	0	0	0	0	0.011	0.566	0.02	L323L (TTA→TTG)	Nizo2877_1991 →	Xylulose‑5‑phosphate phosphoketolase Fructose‑6‑phosphate phosphoketolase
827085_A_G	0.00263058	0.0054232	0	0	0	0	0	0	0	0	0	0	0	0	0	0.101	0	I29V (ATT→GTT)	Nizo2877_0754 →	hypothetical protein
830659_T_C	7.57e-48	4.79492e-47	0	0	0	0	0	0.221	0	0	0	0	0	0	0.029	0.507	0.037	H176H (CAT→CAC)	Nizo2877_1995 →	hypothetical protein
831171_T_C	8.81e-25	3.6024e-24	0	0	0.368	0	0	0	0	0	0	0	0	0	0	0	0	N277D (AAC→GAC)	Nizo2877_0757 ←	Zinc ABC transporter periplasmic‑binding protein ZnuA
831481_T_C	0.000685563	0.00148923	0	0	0.101	0	0	0	0	0	0	0	0	0	0	0	0	E173E (GAA→GAG)	Nizo2877_0757 ←	Zinc ABC transporter periplasmic‑binding protein ZnuA
832288_._G	2e-127	3.87286e-126	0	0.054	1	0	0	0.171	0	0	0.333	0	0	0.018	0.048	1	0.043	coding (277/1194 nt)	Nizo2877_1997 →	hypothetical protein
833557_T_C	1.66e-07	4.3905e-07	0	0	0.236	0	0	0	0	0	0	0	0	0	0	0	0	H239R (CAC→CGC)	Nizo2877_1998 ←	hypothetical protein
837692_T_C	2.53e-16	8.59503e-16	0	0	0	0	0	0	0	0	0	0	0	0	0.044	0.381	0.116	R101R (CGT→CGC)	Nizo2877_0766 →	DNA‑3‑methyladenine glycosylase
838003_A_G	6.16e-42	3.501e-41	0	0	0	0	0	0	0	0	0.011	0	0.049	0.014	0.047	0.536	0.068	intergenic (+65/+270)	Nizo2877_0766 → / ← Nizo2877_0767	DNA‑3‑methyladenine glycosylase/hypothetical protein
84148_T_C	1.87e-39	1.00987e-38	0	0	0.465	0	0	0	0	0	0	0	0	0	0	0	0	V38A (GTA→GCA)	Nizo2877_1267 →	Acyl‑ACP thioesterase
842405_T_.	1.46e-203	5.07444e-202	0.045	0.139	1	1	0.036	0.349	0.09	0.017	0.56	0.032	0.155	0.271	0.448	Δ	1	intergenic (+35/‑317)	Nizo2877_0772 → / → Nizo2877_0773	putative membrane protein hemolysin III‑like protein/Quaternary ammonium compound‑resistance protein SugE
842406_T_.	4.19e-93	5.1868e-92	0	0	0	0	0	0	0	0	0	0	0	0	0	1	0	intergenic (+36/‑316)	Nizo2877_0772 → / → Nizo2877_0773	putative membrane protein hemolysin III‑like protein/Quaternary ammonium compound‑resistance protein SugE
842756_C_T	1.71e-127	3.33512e-126	0	0.084	0.885	0	0	0.25	0	0	0.544	0	0.019	0.013	0.194	0.671	0.063	G64G (GGC→GGT)	Nizo2877_2007 →	putative membrane protein
845992_T_C	3e-05	7.20372e-05	0	0	0	0	0	0	0	0	0	0	0	0	0	0.137	0	T299T (ACT→ACC)	Nizo2877_0777 →	hypothetical protein
847517_T_C	3.27e-57	2.48318e-56	0	0	0	0	0	0	0	0	0.014	0	0	0	0.019	0.569	0.24	T672A (ACG→GCG)	Nizo2877_0779 ←	Kup system potassium uptake protein
847642_T_C	1.06e-50	7.13067e-50	0	0.077	0.08	0	0	0.098	0	0	0.036	0	0	0	0.064	0.631	0.042	S394S (AGT→AGC)	Nizo2877_2011 →	Pyruvate oxidase
847694_T_C	0.0047135	0.0094865	0	0	0	0	0	0.02	0	0	0.138	0	0	0	0	0	0	F412L (TTT→CTT)	Nizo2877_2011 →	Pyruvate oxidase
848335_T_C	1.75e-52	1.23227e-51	0	0	0	0	0	0	0	0	0.015	0	0	0	0.014	0.554	0.132	H399R (CAC→CGC)	Nizo2877_0779 ←	Kup system potassium uptake protein
848419_A_G	1.76e-05	4.27925e-05	0	0	0	0	0	0	0	0	0	0	0	0	0	0.133	0	M371T (ATG→ACG)	Nizo2877_0779 ←	Kup system potassium uptake protein
849581_T_.	9.88e-79	1.00317e-77	0	0	0	0	0	0	0	0	0	0	0	0	0	0.133	0	intergenic (‑51/+211)	Nizo2877_0779 ← / ← Nizo2877_0780	Kup system potassium uptake protein/Amino acid permease
850194_T_C	1.07e-16	3.68118e-16	0	0	0.244	0.019	0	0	0	0	0	0	0	0	0	0	0	G341G (GGA→GGG)	Nizo2877_0780 ←	Amino acid permease
8522_T_C	1.15e-31	5.3476e-31	0	0	0.344	0	0	0	0	0	0	0	0	0	0	0	0	I130V (ATC→GTC)	Nizo2877_1190 ←	Ribosyl nicotinamide transporter PnuC‑like protein
852629_._C	9.92e-35	4.971e-34	0	0	0	0	0	0	0	0	0	0	0	0	0	0.402	0	intergenic (‑1413/+293)	Nizo2877_0780 ← / ← Nizo2877_0781	Amino acid permease/hypothetical protein
852973_A_G	1.49e-118	2.64012e-117	0	0.145	1	0	0	0.196	0	0	0.308	0	0.036	0.06	0.056	0.595	0.055	I17T (ATT→ACT)	Nizo2877_2016 ←	Oligoendopeptidase F
853387_A_.	3.97e-245	1.95685e-243	0	0.145	1	0	0	0.196	0	0	0.308	0	0.036	0.06	0.056	0.595	0.055	coding (180/1449 nt)	Nizo2877_0782 →	Cardiolipin synthetase
853907_T_C	4.17e-06	1.04772e-05	0	0	0	0	0	0	0	0	0.16	0	0	0	0	0	0	Y234H (TAC→CAC)	Nizo2877_0782 →	Cardiolipin synthetase
85434_T_C	5.3e-82	5.72442e-81	0	0.032	0.247	0	0	0.25	0	0.014	0.07	0	0	0	0.014	0.606	0.067	Y159H (TAT→CAT)	Nizo2877_1268 →	UDP‑glucose 4‑epimerase
8555_T_C	3.44e-32	1.62471e-31	0	0	0.335	0	0	0	0	0	0	0	0	0	0	0	0	I119V (ATT→GTT)	Nizo2877_1190 ←	Ribosyl nicotinamide transporter PnuC‑like protein
856319_T_C	5.03e-47	3.09917e-46	0	0	0	0	0	0.245	0	0	0.042	0	0	0	0.015	0.616	0.106	G208G (GGT→GGC)	Nizo2877_2020 →	ABC transporter ATP‑binding protein
85751_G_A	1.02e-06	2.61858e-06	0	0	0	0.024	0	0	0	0	0	0	0.058	0.016	0.117	0.016	0.091	A264A (GCG→GCA)	Nizo2877_1268 →	UDP‑glucose 4‑epimerase
857814_T_C	4.3e-07	1.11982e-06	0	0	0.194	0	0	0	0	0	0	0	0	0	0	0	0	intergenic (‑30/+136)	Nizo2877_2022 ← / ← Nizo2877_2023	Nicotinamidase/hypothetical protein
858461_T_C	2.33e-77	2.32229e-76	0	0	0	0	0	0.238	0	0	0.067	0	0	0	0.024	0.649	0.167	F54L (TTT→CTT)	Nizo2877_0786 →	Adenylosuccinate lyase
859470_T_C	3.62e-05	8.62374e-05	0	0	0	0	0	0	0	0	0.169	0	0	0	0.029	0	0	N168S (AAC→AGC)	Nizo2877_2024 ←	1‑deoxy‑D‑xylulose 5‑phosphate synthase
861322_T_C	3.3e-05	7.88915e-05	0	0	0	0	0	0.016	0	0	0.135	0	0.00078	0	0	0.013	0	H120R (CAC→CGC)	Nizo2877_0788 ←	hypothetical protein
866501_A_G	4.53e-63	3.80211e-62	0	0	0	0	0	0	0	0	0.018	0	0	0	0.015	0.627	0.082	V52A (GTG→GCG)	Nizo2877_0793 ←	Dehydrosqualene desaturase (Diapophytoene desaturase) (44'‑diapophytoene desaturase)
868424_T_C	2.6e-53	1.85979e-52	0	0	0	0	0	0	0	0	0.031	0	0	0	0.045	0.598	0.039	Q32Q (CAA→CAG)	Nizo2877_2033 ←	Ribonuclease HI
869173_T_C	1.11e-43	6.51344e-43	0	0	0	0	0	0.237	0	0	0	0	0	0	0	0.593	0.016	N151D (AAT→GAT)	Nizo2877_2034 ←	Inosine‑uridine preferring nucleoside hydrolase
869913_A_G	1.06e-65	9.09386e-65	0	0.047	0.154	0	0	0.248	0	0	0.015	0	0	0.0097	0.015	0.549	0.088	M31V (ATG→GTG)	Nizo2877_2035 →	nitroreductase family protein
871806_C_T	1e-38	5.35771e-38	0.019	0.156	1	0.043	0	0.096	0	0	0.391	0.035	0.0027	0.045	0.102	1	0.156	E424K (GAA→AAA)	Nizo2877_2037 ←	Soluble lytic murein transglycosylase precursor
872205_T_C	0.000227829	0.000515823	0	0	0	0	0	0	0	0	0.133	0	0	0	0	0	0	intergenic (‑241/‑201)	Nizo2877_0800 ← / → Nizo2877_0801	acetyltransferase GNAT family/3'5'‑cyclic‑nucleotide phosphodiesterase
872438_T_C	0.00325361	0.00665701	0	0	0	0	0	0	0	0	0.113	0	0	0	0	0	0.052	D11D (GAT→GAC)	Nizo2877_0801 →	3'5'‑cyclic‑nucleotide phosphodiesterase
875155_A_G	4.24e-25	1.74956e-24	0	0	0	0	0	0	0	0	0	0	0	0	0	0.342	0	P49P (CCA→CCG)	Nizo2877_0805 →	hypothetical protein
875845_A_G	0.00357105	0.00726811	0	0	0	0	0.018	0	0	0	0.145	0	0	0	0	0	0	intergenic (+616/+499)	Nizo2877_2039 → / ← Nizo2877_2040	Thioredoxin reductase/Glycerophosphoryl diester phosphodiesterase
875941_A_G	0.0034359	0.00700355	0	0	0	0	0	0	0	0	0.115	0	0	0	0	0	0	C354R (TGC→CGC)	Nizo2877_0806 ←	Siderophore/Surfactin synthetase related protein
877335_G_A	0.000653143	0.00142108	0	0	0	0	0	0	0	0	0	0	0	0.012	0.03	0	0.131	intergenic (‑335/‑67)	Nizo2877_0806 ← / → Nizo2877_0807	Siderophore/Surfactin synthetase related protein/chromate reductase
878018_A_.	1.25e-126	2.38644e-125	0	0	0	0	0	0	0	0	0.119	0	0.015	0	0	0	0.019	coding (120/1794 nt)	Nizo2877_2040 ←	Glycerophosphoryl diester phosphodiesterase
885915_A_G	6.15e-32	2.87956e-31	0	0.0035	0	0	0	0	0	0	0.019	0	0.044	0	0.07	0.608	0.024	F324L (TTT→CTT)	Nizo2877_2046 ←	hypothetical protein
88645_T_C	0.000809785	0.00173956	0	0	0	0	0	0	0	0	0.138	0	0	0	0	0	0.035	T81T (ACA→ACG)	Nizo2877_1271 ←	Phosphonate ABC transporter permease protein phnE1
88738_T_C	4.6e-39	2.46943e-38	0	0.011	0.355	0	0	0	0	0	0	0	0	0	0	0	0	T216A (ACG→GCG)	Nizo2877_0086 ←	hypothetical protein
888696_T_C	3.45e-06	8.69233e-06	0	0	0.176	0.011	0	0	0	0	0	0	0	0	0	0	0	K64R (AAG→AGG)	Nizo2877_2049 ←	hypothetical protein
89130_._G	4.48e-248	2.5841e-246	0	0	0	1	0	0	0.23	0	0.405	0	0.186	0.392	1	0.039	1	coding (254/972 nt)	Nizo2877_0086 ←	hypothetical protein
891792_A_G	8.2e-32	3.8262e-31	0	0	0	0	0	0	0	0.011	0	0	0	0	0	0.359	0	intergenic (+96/+19)	Nizo2877_0819 → / ← Nizo2877_0820	hydrolase HAD superfamily Cof family/Oxidoreductase
89339_T_C	1.28e-13	4.06809e-13	0	0	0	0.165	0	0	0	0	0	0	0	0	0	0	0	A15A (GCA→GCG)	Nizo2877_0086 ←	hypothetical protein
893629_T_C	8.12e-05	0.000189934	0	0	0	0.113	0	0	0	0	0	0	0	0	0	0	0.016	T76A (ACC→GCC)	Nizo2877_2055 ←	Magnesium and cobalt transport protein CorA
895652_T_C	5.82e-23	2.29332e-22	0	0	0	0	0	0	0	0	0.032	0	0	0	0.029	0.46	0.05	Y109H (TAT→CAT)	Nizo2877_2057 →	Histidinol‑phosphatase
897988_T_C	4.15e-43	2.4143e-42	0	0	0	0	0	0	0	0	0	0	0	0	0	0.491	0.016	S27S (AGT→AGC)	Nizo2877_0826 →	MSM (multiple sugar metabolism) operon regulatory protein
901348_T_C	1.2e-14	3.91952e-14	0	0	0	0	0	0	0	0	0	0	0	0.015	0	0.211	0.051	S242S (AGT→AGC)	Nizo2877_0828 →	PTS system sucrose‑specific component
901485_T_C	4.15e-29	1.87199e-28	0	0.029	0	0	0	0.143	0	0	0.036	0	0	0	0	0.5	0.019	D171D (GAT→GAC)	Nizo2877_2063 →	Phosphoribosylformimino‑5‑aminoimidazole carboxamide ribotide isomerase
902379_T_C	4.16e-15	1.367e-14	0.042	0.014	0	0	0	0.104	0	0	0.102	0.007	0.035	0.007	0.03	0.631	0.056	F232L (TTT→CTT)	Nizo2877_2064 →	Imidazole glycerol phosphate synthase cyclase subunit
902543_T_C	6.48e-24	2.60256e-23	0	0	0	0	0	0	0	0	0.015	0	0	0	0.031	0.471	0.06	Y35H (TAT→CAT)	Nizo2877_2065 →	Phosphoribosyl‑AMP cyclohydrolase
904722_T_C	9.54e-43	5.49107e-42	0	0.011	0.026	0	0	0.213	0	0	0.07	0	0	0.0044	0.014	0.5	0.143	V76A (GTT→GCT)	Nizo2877_2068 →	Maltose O‑acetyltransferase
904760_T_C	2.97e-23	1.17714e-22	0	0.048	0.192	0	0	0	0	0	0	0	0	0	0	0	0	intergenic (‑255/‑108)	Nizo2877_0831 ← / → Nizo2877_0832	Transcriptional regulator PadR family/hypothetical protein
905305_C_T	7.77e-08	2.07532e-07	0	0	0	0	0	0	0	0	0.213	0	0	0	0	0	0	S146S (AGC→AGT)	Nizo2877_0832 →	hypothetical protein
906460_._A	3.4e-82	3.68696e-81	0	0	0.0074	0	0	0.321	0	0	0	0	0	0	0.015	1	0.082	intergenic (‑34/+438)	Nizo2877_0833 ← / ← Nizo2877_0834	ABC‑type amino acid transport/signal transduction system periplasmic component/domain/Cell division transporter ATP‑binding protein FtsE
908500_T_C	4.01e-31	1.84883e-30	0	0	0	0.021	0	0	0	0	0	0	0.025	0.015	0.365	0	0.012	T251A (ACG→GCG)	Nizo2877_0836 ←	ABC‑type amino acid transport/signal transduction system periplasmic component/domain
909747_T_C	6.98e-36	3.57709e-35	0	0.01	0.359	0	0	0	0	0	0.108	0	0	0	0	0	0.018	K366K (AAA→AAG)	Nizo2877_0837 ←	Aromatic‑amino‑acid aminotransferase
912362_A_G	4.14e-17	1.43524e-16	0	0	0	0.0097	0	0	0	0	0	0	0	0.018	0.365	0	0.061	intergenic (‑240/‑379)	Nizo2877_2074 ← / → Nizo2877_2075	ABC transporter substrate‑binding protein/hypothetical protein
914563_T_C	5.29e-18	1.88452e-17	0	0	0.3	0	0	0	0	0	0	0	0	0	0	0	0	G724G (GGA→GGG)	Nizo2877_0840 ←	hypothetical protein
914805_T_C	1.29e-05	3.15631e-05	0	0	0	0	0	0.06	0	0	0.15	0	0	0	0	0	0	L128L (TTG→CTG)	Nizo2877_2077 →	O‑acetylhomoserine sulfhydrylase / O‑succinylhomoserine sulfhydrylase
914960_T_C	0.00011373	0.000262849	0	0	0	0	0	0	0	0	0	0	0	0	0	0.185	0	H179H (CAT→CAC)	Nizo2877_2077 →	O‑acetylhomoserine sulfhydrylase / O‑succinylhomoserine sulfhydrylase
915543_T_C	2.6e-208	9.27447e-207	0	0.11	0.94	0	0	0.356	0	0	0.384	0	0.012	0.069	0.079	0.736	0.143	T398A (ACT→GCT)	Nizo2877_0840 ←	hypothetical protein
915647_A_G	1.17e-12	3.61261e-12	0	0	0	0	0	0	0	0	0.028	0	0	0.094	0.024	0.164	0	M363T (ATG→ACG)	Nizo2877_0840 ←	hypothetical protein
916591_T_C	8.06e-81	8.56889e-80	0	0.045	0.044	0	0	0.206	0	0	0.058	0	0	0	0.018	0.651	0.098	I48M (ATA→ATG)	Nizo2877_0840 ←	hypothetical protein
916725_T_C	0.000947124	0.00202177	0	0	0.126	0	0	0	0	0	0	0	0	0	0	0	0	L322P (CTT→CCT)	Nizo2877_2078 →	Homoserine dehydrogenase
917684_A_G	1.28e-10	3.71529e-10	0	0	0	0	0	0.01	0	0	0.254	0	0	0.018	0	0	0	L97L (TTA→TTG)	Nizo2877_0841 →	nucleoside transport protein
920091_A_G	3.4e-15	1.11998e-14	0	0	0.208	0.017	0	0	0	0	0	0	0	0	0	0	0	T108A (ACC→GCC)	Nizo2877_0843 →	Chromosome (plasmid) partitioning protein ParB
920691_T_C	8.54e-09	2.33858e-08	0	0	0.234	0	0	0	0	0	0	0	0	0	0	0	0	G278G (GGT→GGC)	Nizo2877_2081 →	PTS system N‑acetylglucosamine‑specific IIA/B/C component
921455_A_G	6.11e-66	5.32611e-65	0	0	0	0	0	0	0	0	0.022	0	0	0	0.087	0.63	0.08	P25P (CCA→CCG)	Nizo2877_0845 →	Chromosome (plasmid) partitioning protein ParB
921528_T_C	3.54e-05	8.44801e-05	0	0	0	0	0	0	0	0	0.132	0	0	0	0	0.011	0	F50L (TTT→CTT)	Nizo2877_0845 →	Chromosome (plasmid) partitioning protein ParB
921551_T_C	1.01e-22	3.95681e-22	0	0.015	0.345	0	0	0	0	0	0.132	0	0	0.051	0	0	0	V565A (GTC→GCC)	Nizo2877_2081 →	PTS system N‑acetylglucosamine‑specific IIA/B/C component
92357_A_C	2.1e-138	4.41326e-137	0	0.116	1	0	0	0.163	0	0	0.3	0	0	0.017	0.143	0.78	0.108	intergenic (+120/+33)	Nizo2877_0088 → / ← Nizo2877_0089	putative cadmium‑transporting ATPase/Glycerol uptake facilitator protein
92485_T_C	2.74e-178	7.98725e-177	0	0.111	0.935	0	0	0.183	0	0	0.458	0	0	0.018	0.075	0.589	0.094	R223R (CGT→CGC)	Nizo2877_1275 →	TsaB protein required for threonylcarbamoyladenosine (t(6)A) formation in tRNA
925289_T_C	3.36e-32	1.5897e-31	0	0.0069	0	0	0	0	0	0	0	0	0	0	0.042	0.56	0.09	S213P (TCT→CCT)	Nizo2877_2085 →	ATPase component of ABC transporter with duplicated ATPase domain
925953_T_C	2.21e-06	5.59413e-06	0	0	0.122	0	0	0	0	0	0	0	0	0	0	0	0	intergenic (+151/‑119)	Nizo2877_0849 → / → Nizo2877_0850	Inosine‑5'‑monophosphate dehydrogenase/Foldase protein PrsA precursor
926457_._A	3.96e-207	1.39423e-205	0	0.156	1	0	0	0.365	0.012	0	0.36	0	0	0.014	0.07	1	0.042	coding (386/930 nt)	Nizo2877_0850 →	Foldase protein PrsA precursor
92776_T_C	2.48e-21	9.52306e-21	0	0	0.302	0	0	0	0	0	0	0	0	0	0	0	0	V73A (GTG→GCG)	Nizo2877_1276 →	Ribosomal‑protein‑S18p‑alanine acetyltransferase
929953_A_G	3.92e-18	1.40385e-17	0	0	0.219	0.027	0	0	0	0	0	0	0	0	0	0	0	S21G (AGT→GGT)	Nizo2877_0854 →	D‑alanyl‑D‑alanine carboxypeptidase
930935_T_C	3.28e-11	9.65481e-11	0	0	0.167	0	0	0	0	0	0	0	0	0	0	0.015	0	V348A (GTT→GCT)	Nizo2877_0854 →	D‑alanyl‑D‑alanine carboxypeptidase
934451_T_C	0.00362154	0.00736534	0	0	0	0	0	0	0	0	0	0	0	0	0	0.101	0	S4P (TCT→CCT)	Nizo2877_2097 →	Substrate‑specific component PdxU of predicted pyridoxine ECF transporter
935220_A_.	1.31e-43	7.67043e-43	0	0	0	0	0	0	0	0	0	0	0	0	0	0.101	0	intergenic (+218/+539)	Nizo2877_2097 → / ← Nizo2877_2098	Substrate‑specific component PdxU of predicted pyridoxine ECF transporter/Permease of the drug/metabolite transporter (DMT) superfamily
937740_T_C	1.53e-09	4.33873e-09	0	0	0.196	0	0	0	0	0	0	0	0	0	0	0	0	G305G (GGT→GGC)	Nizo2877_0865 →	serine/threonine protein kinase
938097_G_A	0.000433521	0.000959409	0	0	0.178	0	0	0	0	0	0	0	0	0	0	0	0	V309M (GTG→ATG)	Nizo2877_2100 →	hypothetical protein
93994_T_C	8.52e-79	8.68335e-78	0	0	0	0	0	0	0	0	0.031	0	0	0	0.032	0.681	0.146	T143T (ACT→ACC)	Nizo2877_1278 →	TsaD/Kae1/Qri7 protein required for threonylcarbamoyladenosine t(6)A37 formation in tRNA
940246_T_C	9.88e-07	2.54365e-06	0	0	0.166	0.0091	0	0	0	0	0	0	0	0	0	0	0	S211S (AGT→AGC)	Nizo2877_2102 →	sensor histidine kinase
941547_T_C	7.3e-38	3.85776e-37	0	0.022	0.371	0	0	0.016	0	0	0.14	0	0	0	0	0	0	S331S (AGT→AGC)	Nizo2877_0868 →	hypothetical protein
943097_T_C	7.84e-09	2.15124e-08	0	0	0.011	0	0	0.0046	0	0	0	0	0.0084	0	0	0.243	0	G83G (GGT→GGC)	Nizo2877_2104 →	glucose uptake protein
94416_T_G	4e-75	3.87286e-74	0	0	0.03	0	0	0.15	0	0	0.04	0	0	0	0.075	0.622	0.083	T10P (ACA→CCA)	Nizo2877_0092 ←	hypothetical protein
944812_T_C	6.96e-09	1.91949e-08	0	0	0	0	0	0	0	0	0.183	0	0	0	0	0	0	G130G (GGT→GGC)	Nizo2877_0871 →	Phosphoglycerate mutase
946593_T_C	2.91e-81	3.10591e-80	0	0.03	0.0094	0	0	0.296	0	0	0.062	0	0	0	0.064	0.59	0.146	intergenic (+1073/‑455)	Nizo2877_0872 → / → Nizo2877_0875	hypothetical protein/transposase‑like protein
948988_A_G	2.49e-34	1.22734e-33	0	0.014	0.016	0	0	0.246	0	0	0.044	0	0	0	0	0.429	0.047	S226G (AGT→GGT)	Nizo2877_2108 →	Poly(glycerol‑phosphate) alpha‑glucosyltransferase
950439_T_C	1.18e-137	2.44197e-136	0	0.052	0.848	0.032	0.01	0.322	0	0.013	0.293	0	0	0.017	0.038	0.767	0.036	V193A (GTG→GCG)	Nizo2877_2109 →	hypothetical protein
952325_G_A	2.83e-21	1.08211e-20	0	0	0	0.021	0.014	0	0	0	0	0	0	0	0	0.358	0	V22I (GTC→ATC)	Nizo2877_2110 →	hypothetical protein
955921_T_C	8.51e-81	9.01196e-80	0	0.085	0.136	0	0	0.283	0	0	0.079	0	0.018	0.016	0.04	0.582	0.062	E345E (GAA→GAG)	Nizo2877_0887 ←	(R)‑2‑hydroxyacid dehydrogenase
958715_A_G	3.68e-62	3.04161e-61	0	0	0	0	0	0.102	0.103	0.74	0	0.259	0.063	0	0	0	0	Q33R (CAA→CGA)	Nizo2877_0890 →	hypothetical protein
963371_T_.	2.13e-80	2.23815e-79	0	0	0	0	0	0.102	0.103	0.74	0	0.259	0.063	0	0	0	0	intergenic (‑238/+136)	Nizo2877_2127 ← / ← Nizo2877_t0024	hypothetical protein/tRNA‑Gly
963562_A_G	1.01e-173	2.8522e-172	0	0.141	1	0.026	0	0.224	0	0	0.42	0.015	0	0	0.033	0.915	0.114	noncoding (16/71 nt)	Nizo2877_t0024 ←	tRNA‑Gly
96474_T_C	7.79e-246	4.06129e-244	0	0.097	1	0	0	0.271	0	0	0.398	0	0.039	0.03	0.044	0.73	0.146	intergenic (+251/‑60)	Nizo2877_0095 → / → Nizo2877_0096	transcriptional regulator Crp/Fnr family/Neutral endopeptidase O
967356_A_G	1.15e-75	1.12146e-74	0	0	0	0.012	0	0	0	0	0	0	0	0.01	0.028	0.682	0.068	T137A (ACT→GCT)	Nizo2877_0898 →	Transketolase
967518_T_C	5.57e-88	6.37142e-87	0	0.09	0.1	0.013	0	0.391	0.018	0	0	0	0	0	0.027	0.641	0.112	L191L (TTA→CTA)	Nizo2877_0898 →	Transketolase
967940_T_C	1.35e-70	1.25337e-69	0	0	0	0	0	0.012	0	0	0.0079	0	0	0	0.044	0.64	0.157	F331F (TTT→TTC)	Nizo2877_0898 →	Transketolase
968709_._A	1.36e-51	9.40551e-51	0.011	0	0.037	0	0	0.047	0.05	0.04	0.04	0.019	0.011	0	0.066	1	0.095	intergenic (‑340/+138)	Nizo2877_2134 ← / ← Nizo2877_2135	prophage Lp1 protein 8/prophage Lp1 protein 10
970308_T_C	0.00122375	0.00259187	0	0	0	0	0	0	0	0	0.117	0	0	0	0	0	0	S176P (TCA→CCA)	Nizo2877_0900 →	PTS system beta‑glucoside‑specific IIB/C/A component
970364_T_C	6.15e-09	1.69956e-08	0	0.068	0.135	0	0	0	0	0	0	0	0	0	0	0	0	T32A (ACT→GCT)	Nizo2877_2137 ←	prophage Lp1 protein 11
971273_T_C	2.79e-189	8.6939e-188	0	0.074	0.899	0	0.015	0.172	0	0	0.373	0	0	0	0.081	0.666	0.155	V497V (GTT→GTC)	Nizo2877_0900 →	PTS system beta‑glucoside‑specific IIB/C/A component
972227_T_C	1.03e-73	9.79765e-73	0	0	0	0	0	0	0	0	0.03	0	0	0	0.085	0.641	0.066	T198T (ACT→ACC)	Nizo2877_0901 →	Beta‑glucosidase 6‑phospho‑beta‑glucosidase
97468_A_G	8.76e-50	5.76417e-49	0	0	0	0	0	0	0	0	0	0	0	0	0.057	0.603	0.071	I2T (ATT→ACT)	Nizo2877_1281 ←	ABC transporter ATP‑binding protein uup
977247_T_C	2.5e-08	6.78428e-08	0	0	0.203	0.0066	0	0	0	0	0	0	0	0	0	0	0	T884A (ACC→GCC)	Nizo2877_0906 ←	PspA
97895_T_C	2.29e-57	1.74387e-56	0	0	0	0	0	0.201	0	0	0.046	0	0	0.012	0	0.644	0.08	N85N (AAT→AAC)	Nizo2877_1282 →	Redox‑sensitive transcriptional regulator (AT‑rich DNA‑binding protein)
980821_T_C	1.11e-07	2.9531e-07	0	0	0	0	0	0	0	0	0.174	0	0	0	0	0	0	K338R (AAA→AGA)	Nizo2877_0908 ←	Fumarate reductase flavoprotein subunit
981937_T_C	2.51e-09	7.04411e-09	0	0.047	0.141	0	0	0	0	0	0	0	0	0	0	0	0	intergenic (‑104/‑67)	Nizo2877_0908 ← / → Nizo2877_0909	Fumarate reductase flavoprotein subunit/putative transcriptional regulator
985092_T_C	3.57e-17	1.23922e-16	0	0	0.252	0	0	0	0	0	0	0	0	0	0	0	0	I300I (ATT→ATC)	Nizo2877_0911 →	Na(+)/H(+) antiporter
985463_A_G	7.25e-28	3.18038e-27	0	0	0	0	0	0	0	0	0	0	0	0	0	0.348	0	Q424R (CAG→CGG)	Nizo2877_0911 →	Na(+)/H(+) antiporter
985950_A_G	3.23e-141	6.94963e-140	0	0.151	1	0	0	0.144	0	0	0.443	0	0	0	0.052	0.559	0.037	intergenic (+70/‑103)	Nizo2877_2161 → / → Nizo2877_2162	hypothetical protein/hypothetical protein
988286_C_T	6.36e-08	1.70207e-07	0	0	0	0.144	0	0	0	0	0	0	0	0	0	0	0.013	T46I (ACT→ATT)	Nizo2877_2165 →	hypothetical protein
988580_C_T	5.07e-252	3.05439e-250	0	0	0	1	0	0	0.113	0	0.372	0	0.296	0.394	0.93	0.023	0.744	G47R (GGG→AGG)	Nizo2877_0914 ←	transctiptional regulator TetR family
989555_T_C	3.31e-74	3.17082e-73	0	0.029	0.036	0.0089	0	0.215	0	0	0.048	0	0	0	0.069	0.624	0.095	L32P (CTG→CCG)	Nizo2877_0915 →	hypothetical protein
990004_T_C	5.99e-79	6.15109e-78	0	0	0	0	0	0	0	0	0	0	0	0	0	0.76	0.105	L115L (TTA→CTA)	Nizo2877_0916 →	hypothetical protein
99370_A_G	2.09e-05	5.0499e-05	0	0	0	0	0	0.014	0	0	0.185	0	0	0	0	0	0	E17E (GAA→GAG)	Nizo2877_1284 →	Heat shock protein 60 family co‑chaperone GroES
99473_A_G	4.8e-102	6.95872e-101	0	0.0093	0.028	0	0	0.33	0	0	0.02	0	0	0	0.049	0.667	0.104	intergenic (+316/‑131)	Nizo2877_0098 → / → Nizo2877_0099	hypothetical protein/hypothetical protein
995361_T_C	1.59e-14	5.16226e-14	0	0	0.204	0	0	0	0	0.0092	0	0	0	0	0	0	0	L407L (TTG→CTG)	Nizo2877_0919 →	hypothetical protein
995546_T_C	1.88e-37	9.87729e-37	0	0	0	0	0	0.196	0	0	0.102	0	0	0	0.017	0.566	0.116	G1414G (GGT→GGC)	Nizo2877_2172 →	Phage tail length tape‑measure protein
995933_T_C	5.45e-07	1.41523e-06	0	0.045	0.107	0	0	0	0	0	0	0	0	0	0	0	0	A597A (GCT→GCC)	Nizo2877_0919 →	hypothetical protein
996096_C_T	5.05e-29	2.27418e-28	0	0.0089	0.344	0	0	0	0	0	0	0	0	0	0	0	0	L652L (CTG→TTG)	Nizo2877_0919 →	hypothetical protein
997701_A_G	6.12e-18	2.17448e-17	0	0	0	0	0	0	0	0	0	0	0	0	0	0.306	0	S59G (AGC→GGC)	Nizo2877_2174 →	hypothetical protein
Total Mutation Frequency			6.37835	20.7238	136.262	65.006	7.5941	59.1043	18.8914	11.429	93.0734	8.89691	24.3157	41.2934	90.3653	315.391	90.6659
Total Mutation Count			33	303	493	193	49	330	103	69	585	62	187	230	531	684	640
