# Supplementary material for: Gut microbe Lactiplantibacillus plantarum undergoes different evolutionary trajectories between insects and mammals
Source: BMC Biol. 2022 Dec 27;20:290. doi: 10.1186/s12915-022-01477-y (PMC9795633; doi:10.1186/s12915-022-01477-y)
Supplement: Supplementary file 12 — Additional file 12: Table S5. List of mutations detected in the genomes of the L. plantarum populations evolved in the second replicate of L. plantarum experimental evolution in the mouse intestine. Mutations identified by Sanger sequencing were confirmed from alignments of both forward and reverse reads. [file 12915_2022_1477_MOESM12_ESM.xlsx]

## Sheet: Foglio1
				Mutation frequencies
			Generations	30	60
Position	Mutation	p-value	adj. p-value	F0-1	F0-2	Annotation
23392	+G	1.6e-208	5.78347e-207	0.136	0	Homoserine kinase (EC 2.7.1.39)
41053	+T	0.000213568	0.000485317	0.127	0	Permease of the drug/metabolite transporter (DMT) superfamily
50898	T→C	9.98e-51	6.73029e-50	1	1	Glutamyl‑tRNA synthetase (EC 6.1.1.17) @ Glutamyl‑tRNA(Gln) synthetase (EC 6.1.1.24)
158705	T→G	9.43e-101	1.3246e-99	0.202	0	FIG002813: LPPG:FO 2‑phospho‑L‑lactate transferase like, CofD‑like
211292	T→C	0.00178828	0.00372638	0.201	0.315	Aldose 1‑epimerase (EC 5.1.3.3)
232282	+A	1.75e-09	4.95742e-09	0.143	0	Pyruvate oxidase (EC 1.2.3.3)
284259	T→C	0.00022636	0.000513525	0.181	0.183	Fructokinase (EC 2.7.1.4)
334169	T→C	0.000986625	0.00210113	0.421	1	putative membrane protein
361308	T→C	3.3e-63	2.77835e-62	0.149	0	Membrane‑associated phospholipid phosphatase
371416	T→C	6.93e-15	2.27173e-14	1	1	Maltose phosphorylase (EC 2.4.1.8)
395306	+A	5.56e-147	1.31071e-145	0.132	0	LSU ribosomal protein L5p (L11e)
420669	T→C	5.78e-50	3.85002e-49	0.175	0.138	Transketolase (EC 2.2.1.1)
442875	T→C	2.39e-26	1.00767e-25	0.193	0	Citrate lyase alpha chain (EC 4.1.3.6)
453270	T→C	2.88e-29	1.30563e-28	0.329	0	Multidrug‑efflux transporter, major facilitator superfamily (MFS) (TC 2.A.1)
466449	T→C	7.87e-88	8.96453e-87	0.6	1	Duplicated ATPase component MtsB of energizing module of methionine‑regulated ECF transporter
470622	T→C	3.91e-118	6.88312e-117	1	1	Heptaprenyl diphosphate synthase component II (EC 2.5.1.30)
471309	+A	0.00430098	0.00866912	0.125	0.258	Putative prenyltransferase, contains 1,4‑dihydroxy‑2‑naphthoate octaprenyltransferase domain
477491	T→C	4.35e-06	1.09193e-05	0.11	0.097	ATP‑dependent DNA helicase UvrD/PcrA
484148	T→C	1.8e-33	8.74516e-33	1	0	Maltose operon transcriptional repressor MalR, LacI family
484852	T→G	6.21e-36	3.18851e-35	0.129	0	Aspartyl‑tRNA(Asn) amidotransferase subunit B (EC 6.3.5.6) @ Glutamyl‑tRNA(Gln) amidotransferase subunit B (EC 6.3.5.7)
485953	T→G	2.15e-06	5.45243e-06	0.378	0	Oligo‑1,6‑glucosidase (EC 3.2.1.10)
492090	+T	3.91e-23	1.54519e-22	0.215	0	FUPA23 P‑type ATPase
498230	T→C	2.68e-11	7.90585e-11	0.143	0	oxidoreductase, Gfo/Idh/MocA family
501061	+A	1.03e-146	2.40718e-145	0.222	0	Integrase, phage associated
510126	T→C	8.25e-115	1.40665e-113	0.135	0	Phage protein
522113	+A	4.3e-09	1.19562e-08	0.115	0	Prophage Clp protease‑like protein
525797	+A	1.01e-82	1.10855e-81	0.191	0	Phage major tail protein
528214	+A	2.07e-11	6.13979e-11	0.134	0	Phage tail length tape‑measure protein
550472	T→C	3.88e-14	1.24041e-13	1	0	PTS system, mannitol‑specific IIB component (EC 2.7.1.69) / PTS system, mannitol‑specific IIC component (EC 2.7.1.69)
551419	T→C	3.63e-09	1.01348e-08	0.12	0	PTS system, mannitol‑specific IIB component (EC 2.7.1.69) / PTS system, mannitol‑specific IIC component (EC 2.7.1.69)
567573	+T	0.00022718	0.000514954	0.142	0.111	integral membrane protein
572740	T→C	1.54e-102	2.25672e-101	1	1	PTS system, trehalose‑specific IIB component (EC 2.7.1.69) / PTS system, trehalose‑specific IIC component (EC 2.7.1.69) / PTS system, trehalose‑specific IIA component (EC 2.7.1.69)
573720	T→C	1.46e-133	2.95378e-132	0.109	0	PTS system, trehalose‑specific IIB component (EC 2.7.1.69) / PTS system, trehalose‑specific IIC component (EC 2.7.1.69) / PTS system, trehalose‑specific IIA component (EC 2.7.1.69)
	+G	7.92e-41	4.3552e-40	0.114	0	PTS system, trehalose‑specific IIB component (EC 2.7.1.69) / PTS system, trehalose‑specific IIC component (EC 2.7.1.69) / PTS system, trehalose‑specific IIA component (EC 2.7.1.69)
584385	+G	5.18e-107	8.11733e-106	0.134	0	Histidine protein kinase; sensor protein (EC 2.7.3.‑)
584922	T→C	3.19e-18	1.14696e-17	0.219	0	Histidine protein kinase; sensor protein (EC 2.7.3.‑)
588601	+AAA	2.8e-156	7.02852e-155	0	0.156	Transcriptional regulator, xre family
588712	+AAA	0.000332326	0.000741511	0	0.233	Transcriptional regulator, xre family
589765	T→C	7.82e-28	3.42488e-27	0	0.275	Beta‑lactamase (EC 3.5.2.6)
590152	T→G	4.88e-285	4.89988e-283	0	0.329	Cell envelope‑associated transcriptional attenuator LytR‑CpsA‑Psr, subfamily F2 (as in PMID19099556)
593027	+T	1.59e-60	1.27153e-59	0	0.078	GTP pyrophosphokinase (EC 2.7.6.5)
595224	+T	2.13e-135	4.34168e-134	0	0.215	Membrane protein
596525	T→C	0.00302363	0.00620051	0	1	Membrane protein
600031	+AAA	7.04e-121	1.28956e-119	0	0.174	extracellular protein
600798	T→C	5.35e-111	8.63324e-110	1	1	extracellular protein
603273	T→C	3.19e-54	2.33102e-53	0	1	ABC transporter, permease protein
603725	T→C	1.53e-98	2.04327e-97	0	0.185	ABC transporter, ATP‑binding protein
605444	+A	1.68e-47	1.05184e-46	0	0.087	membrane‑bound protease, CAAX family
609633	+T	5.54e-09	1.53568e-08	0	1	tRNA S(4)U 4‑thiouridine synthase (former ThiI)
612765	+T	2.33e-19	8.59405e-19	0	0.105	DinG family ATP‑dependent helicase CPE1197
612977	T→C	3.47e-14	1.11196e-13	0	1	DinG family ATP‑dependent helicase CPE1197
613959	+TTT	6.91e-150	1.67259e-148	0	0.144	putative membrane protein
615259	T→G	6.58e-54	4.76962e-53	0	0.112	Dihydrofolate synthase (EC 6.3.2.12) @ Folylpolyglutamate synthase (EC 6.3.2.17)
616203	+AAA	1.11e-120	2.0196e-119	0	0.13	transcriptional regulator (MarR family)
616769	T→C	4.71e-212	1.77345e-210	0.345	1	DNA repair protein RadC
617388	T→C	2.06e-15	6.82721e-15	0.144	0	Rod shape‑determining protein MreB
622809	T→C	2.55e-21	9.76419e-21	0.214	0.094	amino acid ABC transporter, ATP‑binding protein
623270	T→C	1.55e-27	6.72328e-27	0	1	amino acid ABC transporter, amino acid‑binding protein
623904	T→G	2.56e-34	1.25956e-33	0	0.157	Putrescine transport ATP‑binding protein PotA (TC 3.A.1.11.1)
623919	T→C	0.00158038	0.00330842	0	0.136	Putrescine transport ATP‑binding protein PotA (TC 3.A.1.11.1)
623930	A→G	6.82e-193	2.20107e-191	0	0.096	Putrescine transport ATP‑binding protein PotA (TC 3.A.1.11.1)
625167	T→C	1.72e-144	3.85365e-143	0	1	Aspartokinase (EC 2.7.2.4)
636249	+AAA	2.97e-144	6.54607e-143	0	0.311	dipeptidase
636327	+T	5.56e-11	1.62777e-10	0	1	DNA mismatch repair protein MutS
636953	ΔT	8.47e-248	4.78379e-246	0	0.843	DNA mismatch repair protein MutS
637451	+A	1.78e-105	2.74181e-104	0.045	0.784	DNA mismatch repair protein MutS
637794	C→T	7.82e-156	1.94496e-154	0	0.473	DNA mismatch repair protein MutS
638121	A→G	1.08e-160	4.03714e-33	0	1	DNA mismatch repair protein MutS
643328	A→G	1.91e-34	9.43171e-34	0	1	2‑dehydropantoate 2‑reductase (EC 1.1.1.169)
643343	C→T	1.91e-09	5.39376e-09	0	1	2‑dehydropantoate 2‑reductase (EC 1.1.1.169)
643704	+A	1.4e-245	7.02852e-244	0	0.125	Glutamine‑dependent 2‑keto‑4‑methylthiobutyrate transaminase
648357	A→G	0.000294964	0.000662508	0	0.097	Teichoic acid export ATP‑binding protein TagH (EC 3.6.3.40)
653855	+T	2.01e-78	2.03325e-77	0.119	0	L‑lactate dehydrogenase (EC 1.1.1.27)
655287	A→G	4.59e-121	8.46496e-120	0	1	Alanyl‑tRNA synthetase (EC 6.1.1.7)
655301	A→G	8.77e-54	6.32326e-53	0	0.136	Alanyl‑tRNA synthetase (EC 6.1.1.7)
656845	+AAA	7.03e-50	4.64837e-49	0	0.267	Blue copper oxidase CueO precursor
663881	A→G	4.55e-100	6.26145e-99	0.334	0	short chain dehydrogenase
663960	A→G	1.67e-257	1.10424e-255	0	1	Glutamate racemase (EC 5.1.1.3)
669247	+T	3.43e-66	3.01907e-65	0	0.156	Pyridoxamine 5'‑phosphate oxidase (EC 1.4.3.5)
670140	A→G	2.41e-14	7.77799e-14	0	0.118	Glutathione reductase
671429	+T	1.85e-55	1.37407e-54	0	0.132	Proline dipeptidase (EC 3.4.13.9)
672763	A→G	1.43e-11	4.27895e-11	0	0.117	Aerobic glycerol‑3‑phosphate dehydrogenase (EC 1.1.5.3)
678912	+G	1.04e-45	6.27938e-45	0.13	0	Late competence protein ComGC, access of DNA to ComEA, FIG007487
679407	+A	1.21e-05	2.96861e-05	0	0.125	Serine transporter
680289	T→C	2.96e-114	5.01535e-113	0.178	0.375	Serine transporter
680298	G→A	4.43e-58	3.39258e-57	0	0.221	Serine transporter
680304	C→T	7.8e-62	6.42729e-61	0	0.2	Serine transporter
688365	+T	1.81e-59	1.42229e-58	0	0.097	HMP‑PP hydrolase (pyridoxal phosphatase) Cof, detected in genetic screen for thiamin metabolic genes (PMID:15292217)
688831	+TTT	7.17e-120	1.27881e-118	0	0.183	COG4478, integral membrane protein
690002	A→G	1.98e-93	2.47363e-92	1	1	Peptidyl‑prolyl cis‑trans isomerase (EC 5.2.1.8)
690612	+G	9.5e-142	2.06036e-140	0	0.138	Promiscuous sugar phosphatase YidA, haloacid dehalogenase‑like phosphatase family
692420	+T	5.59e-68	5.06839e-67	0	0.189	Branched‑chain amino acid transport system carrier protein
698216	+A	4.32e-59	3.37508e-58	0	0.092	plantaricin biosynthesis protein PlnO
701161	+T	3e-14	9.64769e-14	0.126	0	Three‑component quorum‑sensing regulatory system, sensor histidine kinase
701807	+T	3.89e-145	8.86201e-144	0	1	Three‑component quorum‑sensing regulatory system, sensor histidine kinase
704526	+T	4.23e-110	6.78552e-109	0	0.094	Bacteriocin immunity protein (putative), membrane‑bound protease CAAX family
705289	+TTT	5.73e-108	9.03141e-107	0	0.116	bacteriocin precursor peptide PlnE (putative)
705910	T→G	8.44e-28	3.69046e-27	0.221	0.13	Bacteriocin ABC‑transporter, ATP‑binding and permease component
706515	+TTTT	1.93e-151	4.75657e-150	0	0.064	Bacteriocin ABC‑transporter, ATP‑binding and permease component
707570	A→C	6.97e-69	6.38367e-68	0	0.052	Bacteriocin ABC‑transporter, ATP‑binding and permease component
713169	A→G	2.58e-09	7.23307e-09	0	0.106	DNA helicase
719109	+A	1.6e-26	6.78811e-26	0	0.082	PTS system, cellobiose‑specific IIC component (EC 2.7.1.69)
719399	A→G	1.17e-12	3.61261e-12	0.348	0.376	PTS system, cellobiose‑specific IIC component (EC 2.7.1.69)
720246	A→G	3.1e-37	1.62241e-36	0	1	Putative uncharacterized protein ybhC
729269	+G	3.9e-70	3.6085e-69	0	0.077	Exopolyphosphatase (EC 3.6.1.11)
730905	A→G	4.59e-59	3.57572e-58	0	0.085	Hydroxymethylglutaryl‑CoA reductase (EC 1.1.1.34)
738711	+G	4.05e-06	1.01851e-05	0	0.081	drug resistance transporter, Bcr/CflA family
743290	+G	2.14e-12	6.55541e-12	0	0.078	cell surface hydrolase, membrane‑bound (putative)
745851	A→G	3.7e-47	2.29535e-46	0	1	Mobile element protein
760872	+AAAA	1.62e-15	5.38874e-15	0	0.198	DNA‑directed RNA polymerase delta subunit (EC 2.7.7.6)
771608	A→G	1.71e-159	4.50079e-158	0.628	0	UDP‑N‑acetylglucosamine 1‑carboxyvinyltransferase (EC 2.5.1.7)
781181	A→G	9.54e-136	1.95931e-134	0	0.137	DEAD‑box ATP‑dependent RNA helicase CshA (EC 3.6.4.13)
783982	+G	7.47e-102	1.07149e-100	0	0.081	Alanine racemase (EC 5.1.1.1)
784921	A→G	4.65e-109	7.37202e-108	1	1	Programmed cell death toxin YdcE
790879	A→G	3.1e-126	5.87699e-125	0	1	Alkanesulfonates ABC transporter ATP‑binding protein / Sulfonate ABC transporter, ATP‑binding subunit SsuB
798390	A→G	1.36e-22	5.32029e-22	0	0.118	Acetylglutamate kinase (EC 2.7.2.8)
804025	+TTT	7.96e-30	3.62682e-29	0	0.167	L‑lactate dehydrogenase (EC 1.1.1.27)
810965	A→G	7.68e-06	1.89622e-05	0.111	0	FIG006789: Stage V sporulation protein; Low temperature requirement B protein
811776	+A	2.08e-144	4.62203e-143	0	0.123	Cell division protein DivIC (FtsB), stabilizes FtsL against RasP cleavage
839238	+T	3.29e-48	2.09371e-47	0	0.093	integral membrane protein
849179	+T	4.12e-09	1.14675e-08	0	1	acetyltransferase (putative)
852940	+T	1.97e-44	1.17636e-43	0.122	0	Oligoendopeptidase F (EC 3.4.24.‑)
853627	+G	2.09e-54	1.53135e-53	0	0.072	Hydrolases of the alpha/beta superfamily
861082	A→G	7.28e-21	2.76803e-20	1	1	Na+/H+ antiporter
864117	+A	6.71e-60	5.33455e-59	0	0.095	NAD‑dependent oxidoreductase
880107	T→G	3.46e-18	1.24075e-17	0	0.122	Lipoteichoic acid synthase LtaS Type IIb
887088	+T	0	0	0.187	0	putative membrane protein
891345	A→G	2.23e-11	6.60714e-11	0	1	short‑chain dehydrogenase/oxidoreductase
895704	+G	8.22e-29	3.68338e-28	0	0.118	Histidinol‑phosphatase (EC 3.1.3.15)
896905	A→G	2.84e-48	1.81586e-47	0	1	ATP phosphoribosyltransferase regulatory subunit (EC 2.4.2.17)
898944	A→G	4.23e-27	1.81448e-26	0	1	Histidinol dehydrogenase (EC 1.1.1.23)
900299	A→G	5.44e-37	2.84159e-36	0	0.144	Imidazoleglycerol‑phosphate dehydratase (EC 4.2.1.19)
900674	A→G	1.17e-11	3.51259e-11	0.175	0	Imidazole glycerol phosphate synthase amidotransferase subunit (EC 2.4.2.‑)
909932	+G	8.37e-59	6.48316e-58	0.23	0	ABC transporter ATP‑binding protein
913795	A→G	2.35e-07	6.16733e-07	0	0.14	Homoserine O‑succinyltransferase (EC 2.3.1.46)
920959	+T	2.67e-90	3.17472e-89	0.126	0	PTS system, N‑acetylglucosamine‑specific IIA component (EC 2.7.1.69) / PTS system, N‑acetylglucosamine‑specific IIB component (EC 2.7.1.69) / PTS system, N‑acetylglucosamine‑specific IIC component (EC 2.7.1.69)
935786	A→G	4.1e-106	6.35149e-105	0	0.249	Permease of the drug/metabolite transporter (DMT) superfamily
939565	+G	3.11e-15	1.02569e-14	0	0.065	DNA‑binding response regulator, OmpR family
944040	A→G	5.32e-24	2.14302e-23	0	1	Glucose‑6‑phosphate isomerase (EC 5.3.1.9)
946412	+G	1.12e-34	5.60207e-34	0	0.159	ABC transporter, ATP‑binding and permease protein
958295	A→G	1.57e-37	8.28068e-37	0	0.132	LepB
962910	+T	1.19e-96	1.56606e-95	0	0.128	Lj965 prophage protein
964876	+T	2.08e-33	1.00694e-32	0.124	0	prophage Lp1 protein 66, lipoprotein precursor
968261	+T	7.28e-05	0.000170727	0.136	0	prophage Lp1 protein 8
968333	+TTT	2.07e-15	6.85198e-15	0	0.276	prophage Lp1 protein 8
969052	+TTT	7.26e-21	2.76431e-20	0	0.095	prophage Lp1 protein 10
980926	+G	7.7e-09	2.11496e-08	0.126	0	Phage terminase, large subunit
990759	A→T	1.26e-49	8.25087e-49	0	0.146	Lj965 prophage protein
1007541	+T	0.000623911	0.00136076	0	0.134	PTS system, cellobiose‑specific IIC component (EC 2.7.1.69)
1008376	A→G	1.01e-275	9.44176e-274	0	1	PTS system, cellobiose‑specific IIC component (EC 2.7.1.69)
1021457	+T	8.28e-05	0.000193343	0	0.18	Lipopolysaccharide 1,6‑galactosyltransferase (EC 2.4.1.‑)
1021507	+T	2.26e-09	6.36226e-09	0	0.242	Lipopolysaccharide 1,6‑galactosyltransferase (EC 2.4.1.‑)
1029852	+A	7.74e-12	2.33665e-11	0	0.146	Membrane protein involved in the export of O‑antigen, teichoic acid lipoteichoic acids
1034824	T→G	1.34e-290	1.65125e-288	0	0.304	integrase/recombinase, fragment (putative)
1034824	+TTT	7.7e-294	9.94033e-292	0	0.417	integrase/recombinase, fragment (putative)
1035425	+TTTTT	2.24e-89	2.61752e-88	0	0.076	Tyrosine‑protein kinase transmembrane modulator EpsC
1036942	A→G	0	0	0.203	0.21	Manganese‑dependent protein‑tyrosine phosphatase (EC 3.1.3.48)
1041951	A→G	1.69e-173	4.72329e-172	0	0.136	dTDP‑glucose 4,6‑dehydratase (EC 4.2.1.46)
1043851	+A	8.81e-50	5.78303e-49	0	1	putative capsular polysaccharide synthesis protein
1045794	+A	0.000147601	0.000338247	0	1	Lipopolysaccharide cholinephosphotransferase LicD1 (EC 2.7.8.‑)
1046783	+AAA	3.09e-58	2.37308e-57	0	0.147	glycosyl transferase, group 2 family protein
1047638	+TTT	6.19e-06	1.5438e-05	0	0.136	glycosyl transferase, group 2 family protein
1048073	+T	8.14e-09	2.2313e-08	0	0.105	glycosyl transferase, group 1
1050443	+A	3.43e-06	8.64998e-06	0	1	Beta‑1,3‑glucosyltransferase
1051974	+T	2.32e-45	1.39457e-44	0	1	O‑antigen flippase Wzx
1073055	A→G	2.96e-89	3.44402e-88	0	1	O‑acetyltransferase
1088473	+AAAA	1.58e-176	4.55679e-175	0	0.337	Rad protein
1097407	A→G	7.57e-37	3.93902e-36	0	1	Gluconokinase (EC 2.7.1.12)
1116544	A→G	1.88e-08	5.10689e-08	0	0.091	ATP‑dependent Clp protease ATP‑binding subunit ClpA
1117916	A→G	2.37e-44	1.40285e-43	0	1	ATP‑dependent Clp protease ATP‑binding subunit ClpA
1123633	+T	0.000136121	0.000312732	0	0.064	Glycosyltransferase LafB, responsible for the formation of Gal‑Glc‑DAG
1147168	A→G	1.56e-158	3.98977e-157	0	0.137	Homocysteine S‑methyltransferase (EC 2.1.1.10)
1152373	A→G	8.68e-12	2.61752e-11	0	1	Permeases of the major facilitator superfamily
1181806	+T	7.02e-41	3.87601e-40	0	0.125	Deoxyadenosine kinase (EC 2.7.1.76) / Deoxyguanosine kinase (EC 2.7.1.113)
1200431	+A	2.03e-99	2.77946e-98	0	0.224	Organic hydroperoxide resistance transcriptional regulator
1209515	A→G	3.49e-88	4.00906e-87	0	0.136	5‑methyltetrahydropteroyltriglutamate‑‑ homocysteine methyltransferase (EC 2.1.1.14)
1220593	+T	4.78e-138	9.96814e-137	0	0.206	sodium/sulfate symport protein (putative)
1223470	A→G	4.35e-26	1.8227e-25	0	1	tRNA‑Asp‑GTC
1234945	A→G	2.28e-66	2.01338e-65	1	0	PTS system, cellobiose‑specific IIC component (EC 2.7.1.69)
1249420	A→G	2.9e-28	1.28253e-27	0.341	0	DNA double‑strand break repair Rad50 ATPase
1254699	+A	1.42e-55	1.05759e-54	0	0.122	Predicted transcriptional regulators
1272750	A→G	1.33e-40	7.26942e-40	0.306	0	MutS domain protein, family 4
1295946	+T	8.03e-66	6.95506e-65	0.233	0.277	Foldase protein PrsA precursor (EC 5.2.1.8) @ Foldase clustered with pyrimidine conversion
1302094	+T	1.82e-09	5.14496e-09	0	0.139	Phenylalanyl‑tRNA synthetase domain protein (Bsu YtpR)
1303067	A→G	1.63e-20	6.1374e-20	0	0.301	Cell division protein FtsK
1303099	C→T	1.73e-15	5.74055e-15	0.568	0	Cell division protein FtsK
1303104	A→G	7.37e-27	3.14647e-26	0.6	0.467	Cell division protein FtsK
1303111	T→C	3.24e-35	1.63874e-34	0.562	0	Cell division protein FtsK
1309796	A→G	8.64e-103	1.27995e-101	0	1	Iron‑sulfur cluster assembly ATPase protein SufC
1311842	A→G	1.54e-181	4.53798e-180	0	1	Cysteine desulfurase (EC 2.8.1.7), SufS subfamily
1312708	A→G	6.72e-24	2.69496e-23	0	1	Cysteine desulfurase (EC 2.8.1.7), SufS subfamily
1314521	A→G	1.95e-111	3.18461e-110	0	0.115	Iron‑sulfur cluster assembly protein SufB
1318229	A→G	2.36e-104	3.57428e-103	0	1	DNA polymerase I (EC 2.7.7.7)
1322429	T→G	8.78e-43	5.06438e-42	0	0.28	Ribonucleotide reductase transcriptional regulator NrdR
1329271	+T	2.5e-72	2.3615e-71	0	0.101	chromosome segregation helicase (putative)
1341354	A→G	6.03e-99	8.17366e-98	0	0.149	FIG007079: UPF0348 protein family
1353207	A→G	6.28e-61	5.11264e-60	1	0.637	Exonuclease SbcC
1356291	+C	1.56e-80	1.64559e-79	0	0.104	Exonuclease SbcD
1362298	+A	1.46e-30	6.69723e-30	0	0.151	Phenylalanyl‑tRNA synthetase beta chain (EC 6.1.1.20)
1375966	A→G	2.22e-61	1.82376e-60	0	0.514	GlpG protein (membrane protein of glp regulon)
1376322	+T	2.32e-120	4.19301e-119	0	0.15	GlpG protein (membrane protein of glp regulon)
1380844	A→G	0.0015031	0.00315885	0	0.139	tRNA dimethylallyltransferase (EC 2.5.1.75)
1381903	+T	0.000243654	0.000550455	0	0.156	Glutamine synthetase type I (EC 6.3.1.2)
1382018	A→G	1.46e-258	1.01489e-256	1	0	Glutamine synthetase type I (EC 6.3.1.2)
1383396	+A	1.55e-187	4.77506e-186	0.144	0.283	FIG00629062: hypothetical protein
1385763	A→G	1.05e-67	9.4885e-67	0	1	Dimeric dUTPase (EC 3.6.1.23)
1392817	+T	3.24e-07	8.47842e-07	0	0.136	Transcription termination protein NusB
1405131	A→G	1.1e-301	1.86381e-299	0	1	Phosphopantothenoylcysteine decarboxylase (EC 4.1.1.36) / Phosphopantothenoylcysteine synthetase (EC 6.3.2.5)
1405940	A→G	2.19e-26	9.26223e-26	1	0	Phosphopantothenoylcysteine decarboxylase (EC 4.1.1.36) / Phosphopantothenoylcysteine synthetase (EC 6.3.2.5)
1410916	+AAA	3.73e-100	5.1592e-99	0	0.143	Ribosomal RNA small subunit methyltransferase B (EC 2.1.1.‑)
1420957	A→G	0.000107623	0.000249373	0	1	ATP‑dependent DNA helicase RecG (EC 3.6.1.‑)
1429629	A→G	2.97e-242	1.41257e-240	0	1	Signal recognition particle, subunit Ffh SRP54 (TC 3.A.5.1.1)
1429727	+A	2.5e-38	1.32892e-37	0	0.143	Signal recognition particle, subunit Ffh SRP54 (TC 3.A.5.1.1)
1429891	A→G	2.14e-10	6.18501e-10	0	0.255	Signal recognition particle, subunit Ffh SRP54 (TC 3.A.5.1.1)
1446756	+A	0.000152999	0.000350026	0	0.109	Anthranilate synthase, aminase component (EC 4.1.3.27)
1448339	A→G	2.94e-41	1.64676e-40	0	0.327	Anthranilate phosphoribosyltransferase (EC 2.4.2.18)
1449079	A→G	7.59e-90	8.98537e-89	0	1	Indole‑3‑glycerol phosphate synthase (EC 4.1.1.48)
1462621	A→G	4.58e-17	1.58574e-16	0.302	0.154	3‑oxoacyl‑[acyl‑carrier‑protein] synthase, KASIII (EC 2.3.1.180)
1464913	A→G	5.2e-57	3.93777e-56	0	0.134	3‑oxoacyl‑[acyl‑carrier‑protein] synthase, KASII (EC 2.3.1.179)
1470135	A→G	1.65e-24	6.71644e-24	0	0.179	Enoyl‑[acyl‑carrier‑protein] reductase [NADH] (EC 1.3.1.9)
1500719	+T	0.000633377	0.00138029	0	0.098	Amino acid transporter
1517494	+G	4.77e-26	1.9956e-25	0	0.215	DinG family ATP‑dependent helicase YoaA
1519884	+TTT	0.00032051	0.000716325	0	0.111	Asparaginyl‑tRNA synthetase (EC 6.1.1.22)
1523410	+C	1.77e-83	1.96659e-82	0	0.099	Methionine ABC transporter permease protein
1526719	A→G	3.94e-190	1.25663e-188	0	1	Ferric iron ABC transporter, permease protein
1540375	G→T	6.9e-85	7.72971e-84	1	1	Muramoyltetrapeptide carboxypeptidase (EC 3.4.17.13)
1545991	+AAA	7.05e-66	6.12582e-65	0	0.178	possible ABC transporter, ATP binding component
1548415	+T	1.39e-07	3.68717e-07	0	0.153	hydrolase (putative)
1551578	A→G	6.5e-50	4.30844e-49	0	0.155	Formate‑‑tetrahydrofolate ligase (EC 6.3.4.3)
1567546	+G	1.36e-52	9.60146e-52	0	0.081	Fibronectin/fibrinogen‑binding protein
1568586	+A	1.09e-59	8.61513e-59	0	0.181	Transcriptional regulator, MarR family
1579694	A→G	2.37e-159	6.17795e-158	0	0.175	lipoprotein precursor (putative)
1580040	A→G	1.1e-18	3.9921e-18	0.19	0	lipoprotein precursor (putative)
1586315	A→G	0.000152224	0.000348547	0	1	CDP‑ribitol:poly(ribitol phosphate) ribitol phosphotransferase
1588707	+T	3.02e-16	1.02468e-15	0	1	Putative polyribitolphosphotransferase
1590717	+A	2.03e-66	1.79847e-65	0	0.146	similar to glutathione reductase
1591108	+T	6.17e-19	2.25734e-18	0.312	0	similar to glutathione reductase
1594918	A→G	9.68e-51	6.54426e-50	0	0.149	putative membrane protein
1627670	+T	5.02e-105	7.68882e-104	0	1	Carboxyl‑terminal protease (EC 3.4.21.102)
1629323	+TTTT	5.2e-124	9.65562e-123	0	0.325	FIG006988: Lipase/Acylhydrolase with GDSL‑like motif
1631301	A→G	6.79e-72	6.36944e-71	0	0.204	Thymidylate synthase (EC 2.1.1.45)
1643403	A→G	1.48e-79	1.53727e-78	0	1	Cytidylate kinase (EC 2.7.4.25)
1643442	A→G	2.27e-61	1.85921e-60	0	1	Cytidylate kinase (EC 2.7.4.25)
1670131	A→G	0.00199193	0.00413485	0	1	ABC transporter, ATP‑binding protein
1676299	+AAA	3.44e-92	4.23902e-91	0	0.122	lipoprotein precursor
1688324	+T	1.24e-82	1.3555e-81	0	0.185	Esterase/lipase
1689566	A→G	3.47e-111	5.63304e-110	0	1	Putative pyridine nucleotide‑disulphide oxidoreductase
1712733	A→G	5.98e-05	0.00014085	0	1	response regulator
1726667	+T	0	0	0	0.137	RNA polymerase sigma factor RpoD
1729216	A→G	1.18e-91	1.43452e-90	1	1	Glycyl‑tRNA synthetase beta chain (EC 6.1.1.14)
1729775	+C	5.35e-196	1.7906e-194	0	0.154	Glycyl‑tRNA synthetase beta chain (EC 6.1.1.14)
1732266	A→G	1.56e-68	1.42396e-67	0	0.317	DNA recombination and repair protein RecO
1733287	+T	2.21e-67	1.97733e-66	0	1	GTP‑binding protein Era
1737836	+A	3.04e-11	8.95809e-11	0	0.108	ATP/GTP‑binding protein, SA1392 homolog
1746167	A→G	1.6e-14	5.18852e-14	0.356	0	Histidyl‑tRNA synthetase (EC 6.1.1.21)
1749068	A→G	1.82e-54	1.33713e-53	0	1	hydrolase, haloacid dehalogenase‑like family
1749348	A→G	1.44e-290	1.69732e-288	1	0	D‑tyrosyl‑tRNA(Tyr) deacylase (EC 3.6.1.n1)
1758122	A→G	3.78e-275	3.41586e-273	0.225	0.214	Poly(glycerophosphate chain) D‑alanine transfer protein DltD
1758734	+C	6.18e-102	8.91169e-101	0.129	0	Poly(glycerophosphate chain) D‑alanine transfer protein DltD
1760969	+T	0.000367445	0.000817181	0	0.107	D‑alanine‑‑poly(phosphoribitol) ligase subunit 1 (EC 6.1.1.13)
1764238	+T	1.69e-294	2.2908e-292	0	0.191	Chaperone protein DnaJ
1770286	A→G	0	0	0	0.171	Riboflavin kinase (EC 2.7.1.26) / FMN adenylyltransferase (EC 2.7.7.2)
1775149	A→G	1.35e-145	3.10157e-144	0	1	5‑Enolpyruvylshikimate‑3‑phosphate synthase (EC 2.5.1.19)
1780568	+T	1.23e-41	6.93249e-41	0	0.109	Translation initiation factor 2
1783261	A→G	2.15e-10	6.20729e-10	0	1	Transcription termination protein NusA
1787956	A→G	3.89e-215	1.55085e-213	0	1	DNA polymerase III alpha subunit (EC 2.7.7.7)
1791134	+TTT	1.47e-260	1.04873e-258	0	0.088	Prolyl‑tRNA synthetase (EC 6.1.1.15), bacterial type
1795412	A→G	1.71e-51	1.1766e-50	1	1	Uridine monophosphate kinase (EC 2.7.4.22)
1798952	T→G	4.84e-49	3.1241e-48	0	0.252	D‑lactate dehydrogenase (EC 1.1.1.28)
1799984	+T	0.000777477	0.00167547	0	0.244	COG2827: putative endonuclease containing a URI domain
1800841	A→G	1.11e-09	3.15431e-09	0.119	0	tRNA (adenine37‑N(6))‑methyltransferase TrmN6 (EC 2.1.1.223)
1802931	A→G	2.14e-79	2.21433e-78	0	1	SOS‑response repressor and protease LexA (EC 3.4.21.88)
1817090	A→G	2.27e-78	2.28772e-77	0	1	PlcB, ORFX, ORFP, ORFB, ORFA, ldh gene
1827052	A→G	3.62e-247	2.00282e-245	0	1	Transcriptional repressor of the fructose operon, DeoR family
1829275	+A	4.57e-49	2.95687e-48	0	0.135	PTS system, fructose‑specific IIA component (EC 2.7.1.69) / PTS system, fructose‑specific IIB component (EC 2.7.1.69) / PTS system, fructose‑specific IIC component (EC 2.7.1.69)
1831939	+G	5.87e-06	1.46669e-05	0	0.228	Serine/threonine protein phosphatase family protein
1842688	A→G	1.01e-52	7.14911e-52	0	0.132	Excinuclease ABC subunit C
1843655	A→G	1.45e-74	1.39891e-73	0.227	0	Excinuclease ABC subunit C
1849873	+T	4.88e-66	4.28145e-65	0	1	ATP‑dependent Clp protease ATP‑binding subunit ClpX
1856337	A→G	2.02e-28	9.00694e-28	0	1	4‑hydroxy‑tetrahydrodipicolinate synthase (EC 4.3.3.7)
1870686	+A	1.68e-28	7.50326e-28	0	0.085	Cell division protein FtsW
1883399	+C	1e-235	4.41631e-234	0	0.106	Dihydrolipoamide dehydrogenase of pyruvate dehydrogenase complex (EC 1.8.1.4)
1892412	+A	6.46e-51	4.37826e-50	0.188	0	Mobile element protein
1892462	+A	3.09e-16	1.04712e-15	0.194	0.147	Mobile element protein
1897566	T→G	8.28e-37	4.30021e-36	0.195	0.269	Ribose‑phosphate pyrophosphokinase (EC 2.7.6.1)
1899509	+C	5.3e-08	1.42401e-07	0	0.102	RecD‑like DNA helicase YrrC
1900623	A→G	2.14e-12	6.55541e-12	0	1	RecD‑like DNA helicase YrrC
1905224	+C	8.81e-09	2.41008e-08	0	0.078	cell surface protein precursor
1918501	A→G	1.46e-104	2.22363e-103	0.192	0.125	FIG001583: hypothetical protein, contains S4‑like RNA binding domain
1933975	+C	2.19e-67	1.96592e-66	0	0.159	Cell division protein FtsK
1934068	A→G	9.91e-05	0.000230214	0.304	0	Cell division protein FtsK
1935222	+C	5.94e-07	1.54099e-06	0	0.097	Cell division protein FtsK
1939317	+C	3.74e-288	4.05566e-286	0	0.159	Ribosomal RNA large subunit methyltransferase A (EC 2.1.1.51)
1939888	A→G	4.99e-86	5.61323e-85	0	0.182	Ribosomal RNA large subunit methyltransferase A (EC 2.1.1.51)
1950251	A→G	2.66e-44	1.56767e-43	0	0.594	Competence protein CoiA
