# Supplementary material for: Gut microbe Lactiplantibacillus plantarum undergoes different evolutionary trajectories between insects and mammals
Source: BMC Biol. 2022 Dec 27;20:290. doi: 10.1186/s12915-022-01477-y (PMC9795633; doi:10.1186/s12915-022-01477-y)
Supplement: Supplementary file 13 — Additional file 13: Table S6. LpNIZO2877-mutated genes persisting over the course of the experimental evolution in the mouse intestine. The targets were chosen by selecting mutated genes that persisted in at least seven Host-evolved Lp populations. Predicted functional categories have been determined according to their COG group with EggNOG v.5.1. [file 12915_2022_1477_MOESM13_ESM.xlsx]

## Sheet: Foglio1
			Mutation frequency
Annotation	Functional category (eggNOG database)	COG	F0 - 1 month	F0 - 2 months	F1 - 1 month	F0 - 3 months	F1 - 2 months	F2 - 1 month	F1 - 3 months	F2 - 2 months	F2 - 3 months	F3 - 1 month	F3 - 2 months	F4 - 1 month	F3 - 3 months	F0 - 10 months	F4 - 2 months
PTS system, mannose‑specific IIC component	Carbohydrate transport and metabolism	COG3715				0.232	0.177		0.205	0.404		0.264	0.391	0.507	1	1	0.739
Lactose and galactose permease, GPH translocator family	Carbohydrate transport and metabolism	COG2211	1	1	1	1	1	1	0.904	0.64	1	0.561	0.613	0.949	0.105		0.197
Maltose phosphorylase (EC 2.4.1.8)	Carbohydrate transport and metabolism	COG1554		0.202		1	0.315			0.464				0.696	0.094		0.161
drug resistance transporter, EmrB/QacA family	Amino acid transport and metabolism, Carbohydrate transport and metabolism, Inorganic ion transport and metabolism (Major facilitator Superfamily)	COG0477		0.104		0.926	0.223			0.464				0.632	0.143		0.174
PTS system, sucrose‑specific IIB / IIC / IIA component	Carbohydrate transport and metabolism	COG1264							0.25	0.337		0.315	0.461	0.435	1	1	0.65
Glucosamine‑6‑phosphate deaminase (EC 3.5.99.6)	Carbohydrate transport and metabolism	COG0363							0.186	0.508		0.207	0.481		0.896	1	0.724
PTS system, beta‑glucoside‑specific IIB / IIC / IIA component	Carbohydrate transport and metabolism	COG2190		0.074		0.899	0.172			0.373				0.666	0.081		0.155
Phosphocarrier protein of PTS system	Carbohydrate transport and metabolism	COG2925							0.229	0.465		0.353	0.517	0.098	1	1	0.64
Two‑component sensor kinase SA14‑24	Signal transduction mechanisms (Histidine kinase)	COG0642	1	0.842	1	0.946	0.688	1	0.919	0.584	1	0.715	0.516	0.826	0.853	1	0.712
Programmed cell death toxin YdcE	Signal transduction mechanisms	COG2337				0.377			0.089	0.365		0.253	0.52		0.891	1	0.7
Histidine kinase of the competence regulon ComD	Signal transduction mechanisms	COG3290							0.224	0.199		0.242	0.444	0.055	1	1	0.612
protein containing diguanylate cyclase/phosphodiesterase domain 1 (GGDEF)	Signal transduction mechanisms (diguanylate cyclase activity)	COG2199							0.212	0.344		0.242	0.455		1	1	0.782
Serine/threonine protein phosphatase family protein	Signal transduction mechanisms (phosphoprotein phosphatase activity)	COG0639							0.225	0.549		0.241	0.333		1	1	0.807
Galactose operon repressor, GalR‑LacI family of transcriptional regulators	Transcription (Purine nucleotide biosinthetic process)	COG1609	1	1	1	1	1	1	1	0.134	1	1	1	1
transctiptional regulator, TetR family	Transcription (transcriptional regulator)	COG1309				0.068			0.113	0.372		0.296	0.394		0.93	1	0.744
TetR family regulatory protein	Transcription (transcriptional regulator)	COG1309							0.203	0.477		0.266	0.399		1	1	0.672
DNA‑directed RNA polymerase alpha subunit (EC 2.7.7.6)	Transcription (sigma factor activity)	COG1191								0.312		0.282	0.518	0.518	1	0.341	0.403
RNA polymerase sigma factor RpoD	Transcription (sigma factors are initiation factors that promote the attachment of RNA polymerase to specific initiation sites and are then released)	COG0568							0.259	0.457		0.299	0.659		1	1	0.677
Molybdenum transport ATP‑binding protein ModC (TC 3.A.1.8.1)	Inorganic ion transport and metabolism	COG3842							0.312	0.397		0.125	0.48		1	1	1
Substrate‑specific component PanT of predicted pantothenate ECF transporter	Inorganic ion transport and metabolism	COG4720							0.173	0.361		0.272	0.467		0.865	1	0.68
Enoyl‑[acyl‑carrier‑protein] reductase [FMN] (EC 1.3.1.9)	Energy production and conversion	COG1304							0.294	0.342		0.279	0.516		0.923	1	0.699
Ribosome‑associated heat shock protein implicated in the recycling of the 50S subunit (S4 paralog)	Translation, Ribosome structure and biogenesis	COG1188		0.054		1	0.195			0.395				0.766	0.121		0.089
Glycosyltransferase	Translation, Ribosome structure and biogenesis	COG3551		0.177	0.059	1	0.255			0.229				0.618	0.064		0.122
DNA mismatch repair protein MutS	Replication, Recombination and Repair	COG1193		0.172		0.897	0.137		0.242	0.517		0.333	0.466	0.676	1	1	1
DNA repair exonuclease family protein YhaO	Replication, Recombination and Repair (3' - 5' exonuclease activity)	COG0420							0.385	0.364			0.349	0.131	1	1	0.769
Bactoprenol glucosyl transferase	Cell wall/membrane/envelope biogenesis (IN PROTEOBACTERIA)	ENOG501QTWU				0.166			0.225	0.501		0.298	0.583		1	1	0.745
tRNA (adenine37‑N(6))‑methyltransferase TrmN6	RNA processing and modification, Translation, ribosomal structure and biogenesis	COG4123							0.163	0.374		0.257	0.47		1	1	0.779
Uridine monophosphate kinase (EC 2.7.4.22)	Nucleotide transport and metabolism	COG0528							0.188	0.442		0.285	0.643		1	1	0.741
Cell division protein FtsK	Cycle control, Cell division, Chromosome partioning	COG1674					0.08		0.24	0.528		0.278	0.547	0.353	1	1	0.766
Stage V sporulation protein whose disruption leads to the production of immature spores (SpoVK)	Post-translational modification, protein turnover, and chaperones (ATPase activity)	COG0464								0.196		0.317	0.574	0.083	0.818	0.262	0.427
[unknown]	unknown		1	0.805	1		0.675	1	0.815		1	0.629	0.445	0.141			0.149
Substrate‑specific component PanT of predicted pantothenate ECF transporter	Function unknown	COG4684							0.173	0.361		0.272	0.467		0.865	1	0.68
Predicted transcriptional regulators	Function unknown					0.212			0.135	0.408		0.327	0.375	1	1	1	1
N‑acetyl‑L,L‑diaminopimelate deacetylase homolog	Function unknown								0.258	0.421		0.261	0.5		1	1	0.796
conserved hypothetical protein	Function unknown		0.939	0.822	1		0.759	1	0.755		1	0.631	0.549	0.244
short chain dehydrogenase	Function unknown					0.109			0.151	0.476		0.196	0.501		1	1	0.698
Hydrolases of the alpha/beta superfamily	Function unknown								0.137	0.434		0.179	0.443	1	0.833	1	0.708
Malate permease/amino acid permease family protein	// intergenic									0.39		0.257	0.5	0.133	0.842	1	0.692
Galactokinase /Beta‑galactosidase large subunit	// intergenic			0.871	1		0.354	1	0.839		1	0.599	0.48	0.695			0.189
4‑Hydroxy‑2‑oxoglutarate aldolase / 2‑dehydro‑3‑deoxyphosphogluconate aldolase/hypothetical protein	// intergenic								0.213	0.392		0.338	0.549	0.056	0.884	1	0.741
Phage protein/Phage replication initiation protein	// intergenic			0.212		1	0.283			0.44				0.727	0.109		0.13
Deoxyuridine 5'‑triphosphate nucleotidohydrolase (EC 3.6.1.23)/hypothetical protein	// Intergenic			0.149		1	0.173			0.343				0.693	0.071		0.133
Mobile element protein/transposase	// Intergenic			0.111		0.233	0.29			0.121				0.727	0.133		0.193
