# Supplementary material for: Gut microbe Lactiplantibacillus plantarum undergoes different evolutionary trajectories between insects and mammals
Source: BMC Biol. 2022 Dec 27;20:290. doi: 10.1186/s12915-022-01477-y (PMC9795633; doi:10.1186/s12915-022-01477-y)
Supplement: Supplementary file 14 — Additional file 14: Table S7. List of all mutations detected in the genomes of the L. plantarum populations evolved in the fly diet. [file 12915_2022_1477_MOESM14_ESM.xlsx]

## Sheet: Foglio1
			Mutation frequencies
			Replicate 1				Replicate 2				Replicate 4
		Sample IDs	27	33	40	45	28	34	39	46	29	35	41	47
		Generations	176	704	1232	1760	176	704	1232	1760	176	704	1232	1760
Mutation	p-value	adj. p-value	G2-1	G8-1	G14-1	G20-1	G2-2	G8-2	G14-2	G20-2	G2-4	G8-4	G14-4	G20-4	Annotation	Gene	Description
1121454_A_G	2.86e-09	8.00977e-09	0.1	0.011	0	0	0	0.025	0.146	0	0	0	0	0	intergenic (+351/‑188)	Nizo2877_2289 → / → Nizo2877_2290	Phosphoenolpyruvate‑protein phosphotransferase of PTS system/Glycosyltransferase LafA responsible for the formation of Glc‑DAG
1132722_A_G	2.051282e-318	3.97216012600074e-316	0.246	0	0	0	0	0.01	0.256	0.189	0.238	0.227	0.234	0	intergenic (+80/‑149)	Nizo2877_r0011 → / → Nizo2877_r0012	small subunit ribosomal RNA/large subunit ribosomal RNA
1132724_T_C	1.482197e-322	3.09087468038284e-320	0.246	0	0	0	0	0.011	0.256	0.188	0.238	0.228	0.233	0	intergenic (+82/‑147)	Nizo2877_r0011 → / → Nizo2877_r0012	small subunit ribosomal RNA/large subunit ribosomal RNA
1195258_G_T	2.44e-56	1.83237e-55	0	0	0.0076	0	0	0	0.442	0.043	0	0	0	0	intergenic (+17/‑374)	Nizo2877_2342 → / → Nizo2877_2343	hypothetical protein/hypothetical protein
1274572_A_G	1.04e-257	7.0486e-256	0.013	0	0.765	0.87	0	0	0	0	0	0	0	0	intergenic (+228/–)	Nizo2877_1183 → / –	Substrate‑specific component PdxU2 of predicted pyridoxin‑related ECF transporter/–
1348510_C_T	3.25e-62	2.69442e-61	0.037	0	0.046	0.0035	0.112	0.052	0.028	0.847	0.015	0.053	0.022	0.045	S89F (TCC→TTC)	Nizo2877_2488 →	Response regulator consisting of a CheY‑like receiver domain and a winged‑helix DNA‑binding domain
1607977_C_A	1.7e-21	6.54645e-21	0	0.394	0.102	0.029	0	0	0	0	0	0	0	0	E253D (GAG→GAT)	Nizo2877_2753 ←	LacX protein plasmid
1773837_G_T	6.16e-08	1.65017e-07	0	0	0	0	0	0	0.168	0	0	0	0	0	P85Q (CCA→CAA)	Nizo2877_2910 ←	Prephenate dehydrogenase
1954750_A_C	3.2e-216	1.31442e-214	0.365	0	0	0	0	0	0.378	0.349	0.307	0.324	0.329	0	noncoding (71/71 nt)	Nizo2877_t0053 ←	tRNA‑Gly
258658_G_T	1.16e-100	1.62101e-99	0	0	0	0	0	0	0	0	0	0.095	0.11	0.512	G107V (GGA→GTA)	Nizo2877_1424 →	Glutamate transport membrane‑spanning protein
354589_C_A	1.03e-11	3.09571e-11	0	0	0	0	0	0	0.158	0.04	0	0	0	0	G143W (GGG→TGG)	Nizo2877_1519 ←	permease of the major facilitator superfamily
428662_C_A	1.04e-47	6.55684e-47	0	0	0	0	0	0.053	0.319	0.04	0	0	0	0	D7Y (GAC→TAC)	Nizo2877_1600 ←	L(+)‑tartrate dehydratase alpha subunit
577182_A_G	7.92e-77	7.83618e-76	0	0.0046	0.0081	0	0	0.018	0.451	0.04	0	0	0	0	H71R (CAT→CGT)	Nizo2877_1752 →	hypothetical protein
614254_G_T	1.47e-16	5.03178e-16	0	0.0093	0	0	0	0.176	0	0	0	0	0	0	D33Y (GAT→TAT) ‡	Nizo2877_0559 →	Acetate kinase
614516_C_T	1.37e-65	1.17163e-64	0	0.504	0.065	0.007	0	0	0	0	0	0	0	0	P120L (CCG→CTG)	Nizo2877_0559 →	Acetate kinase
615009_G_T	1.02e-16	3.51362e-16	0.185	0.016	0	0	0.019	0	0	0	0	0	0	0	M284I (ATG→ATT)	Nizo2877_0559 →	Acetate kinase
615107_C_T	3.48e-80	3.64258e-79	0	0	0.0062	0	0	0.074	0.466	0.036	0	0	0	0	A317V (GCT→GTT)	Nizo2877_0559 →	Acetate kinase
615154_G_A	0	0	0.469	0.412	0.924	1	0.111	0.582	0.44	0.117	0.073	0.667	1	1	E333K (GAA→AAA)	Nizo2877_0559 →	Acetate kinase
772947_C_T	3.27e-199	1.10812e-197	0	0	0	0	0.0016	0	0	0	0	0	0.899	0.475	P297S (CCC→TCC)	Nizo2877_0711 →	Transcription termination factor Rho
772952_G_T	1.48e-31	6.8586e-31	0	0	0	0	0	0	0.169	0.166	0	0	0	0	K298N (AAG→AAT)	Nizo2877_0711 →	Transcription termination factor Rho
773154_C_T	7.11e-28	3.12402e-27	0	0	0.146	0.125	0	0	0	0	0	0	0	0	R366C (CGT→TGT)	Nizo2877_0711 →	Transcription termination factor Rho
773200_G_A	9.94e-272	8.69269e-270	0	0	0.755	0.884	0	0	0	0	0	0	0	0	W381* (TGG→TAG)	Nizo2877_0711 →	Transcription termination factor Rho
896372_G_T	2.85e-146	6.60372e-145	0	0	0	0	0	0.0098	0.007	0.873	0	0	0.0066	0	intergenic (+214/‑250)	Nizo2877_2057 → / → Nizo2877_2058	Histidinol‑phosphatase/ATP phosphoribosyltransferase regulatory subunit
Total Mutation Frequency			1.661	1.3509	2.8249	2.9185	0.2436	1.0108	3.684	2.928	0.871	1.594	2.8336	2.032
Total Mutation Count			8	7	10	7	4	10	14	12	5	6	8	4
