# Supplementary material for: Gut microbe Lactiplantibacillus plantarum undergoes different evolutionary trajectories between insects and mammals
Source: BMC Biol. 2022 Dec 27;20:290. doi: 10.1186/s12915-022-01477-y (PMC9795633; doi:10.1186/s12915-022-01477-y)
Supplement: Supplementary file 15 — Additional file 15: Table S8. List of all mutations detected in the genomes of the L. plantarum populations evolved in the fly host setup. [file 12915_2022_1477_MOESM15_ESM.xlsx]

## Sheet: Foglio1
			Mutation Frequencies
			Replicate 1				Replicate 2				Replicate 4
		Sample IDs	24	30	36	42	25	31	37	43	26	32	38	44
		Generations	176	704	1232	1760	176	704	1232	1760	176	704	1232	1760
Mutation	p-value	adj. p-value	G2-1	G8-1	G14-1	G20-1	G2-2	G8-2	G14-2	G20-2	G2-4	G8-4	G14-4	G20-4	Annotation	Gene	Description
1132722_A_G	2.051282e-318	3.97216012600074e-316	0	0	0.253	0.0024	0	0	0	0	0.228	0	0.0056	0.204	intergenic (+80/‑149)	Nizo2877_r0011 → / → Nizo2877_r0012	small subunit ribosomal RNA/large subunit ribosomal RNA
1132724_T_C	1.482197e-322	3.09087468038284e-320	0	0	0.254	0	0.005	0.0018	0	0	0.23	0	0.0056	0.203	intergenic (+82/‑147)	Nizo2877_r0011 → / → Nizo2877_r0012	small subunit ribosomal RNA/large subunit ribosomal RNA
1350320_G_T	6.78e-22	2.62205e-21	0	0	0	0	0	0	0.13	0.232	0	0	0	0	G464W (GGG→TGG)	Nizo2877_2489 →	Two‑component system histidine kinase
1869048_C_T	4.82e-159	1.24448e-157	0	0.056	0	0	0	0	0	0	0	0.194	0.416	0.881	D261N (GAC→AAC)	Nizo2877_3005 ←	Pyruvate carboxylase
1952242_G_A	4.44e-20	1.65797e-19	0	0	0	0	0	0	0	0	0	0	0	0.212	H23H (CAC→CAT)	Nizo2877_3081 ←	putative arsenate reductase
1954750_A_C	3.2e-216	1.31442e-214	0	0	0.359	0	0	0	0	0	0.397	0	0	0.318	noncoding (71/71 nt)	Nizo2877_t0053 ←	tRNA‑Gly
199695_C_A	7.77e-13	2.41842e-12	0.098	0	0	0	0	0	0	0	0.126	0	0	0	E163* (GAA→TAA)	Nizo2877_0179 ←	Transketolase
224726_G_A	1.5e-16	5.12154e-16	0	0	0	0	0	0	0	0	0.211	0	0	0	N389N (AAC→AAT)	Nizo2877_1393 ←	Polyphosphate kinase
256956_C_G	2.85e-52	2.00165e-51	0	0	0	0	0	0	0.24	0.191	0	0	0	0	T72R (ACG→AGG)	Nizo2877_1422 →	Glutamate transport ATP‑binding protein
257184_C_A	1.29e-102	1.90065e-101	0	0.032	0.28	0.397	0	0	0	0	0	0	0	0	A148E (GCG→GAG)	Nizo2877_1422 →	Glutamate transport ATP‑binding protein
259059_G_A	2.21e-216	9.2174e-215	0	0	0	0	0	0	0.659	0.752	0	0	0	0	W21* (TGG→TGA)	Nizo2877_1425 →	Glutamate transport membrane‑spanning protein
381029_G_T	8.79e-66	7.58907e-65	0.0016	0.029	0.036	0.623	0.022	0.018	0.0048	0.013	0.0047	0.041	0.0023	0.013	L295F (TTG→TTT)	Nizo2877_1543 →	DNA‑directed RNA polymerase beta' subunit
614246_G_T	3.17e-261	2.38719e-259	0	0	0	0	0.06	0.146	0.681	0.742	0	0	0	0	G30V (GGA→GTA)	Nizo2877_0559 →	Acetate kinase
614643_T_G	2.02e-106	3.14725e-105	0	0.061	0.306	0.422	0	0	0	0	0	0	0	0	S162R (AGT→AGG)	Nizo2877_0559 →	Acetate kinase
614881_G_A	1.45e-300	2.31232e-298	0	0.452	0.744	0.605	0.181	0.269	0.066	0	0	0.436	0.523	0.027	G242S (GGT→AGT)	Nizo2877_0559 →	Acetate kinase
615004_G_A	8.34e-78	8.34308e-77	0	0	0	0	0.076	0.106	0.274	0.241	0	0	0	0	D283N (GAT→AAT)	Nizo2877_0559 →	Acetate kinase
615011_G_A	1e-25	4.15798e-25	0	0.014	0	0	0.067	0.279	0.031	0	0	0	0	0	R285H (CGT→CAT)	Nizo2877_0559 →	Acetate kinase
615154_G_A	0	0	0.342	0	0.0076	0	0.09	0.028	0	0	0.515	0	0	0	E333K (GAA→AAA)	Nizo2877_0559 →	Acetate kinase
615261_C_A	1.98e-189	6.2416e-188	0	0.07	0	0	0	0	0	0	0	0.358	0.373	0.892	S368R (AGC→AGA)	Nizo2877_0559 →	Acetate kinase
65208_C_A	3.26e-169	8.83786e-168	0	0.181	0.695	0.618	0	0	0.006	0	0	0	0.0072	0	R662S (CGT→AGT)	Nizo2877_1245 →	L‑O‑lysylphosphatidylglycerol synthase
652467_C_A	1.65e-240	7.71233e-239	0	0.509	0.715	0.546	0	0	0	0	0	0.0074	0.0065	0	A361E (GCA→GAA)	Nizo2877_1820 →	DNA polymerase IV
772363_G_A	5.12e-53	3.64313e-52	0	0	0	0	0	0	0.0077	0	0	0	0.335	0.021	G102D (GGT→GAT)	Nizo2877_0711 →	Transcription termination factor Rho
787658_C_A	2.88e-303	5.20512e-301	0	0.569	0.628	0.615	0.2	0.28	0.059	0	0	0.542	0.539	0.03	intergenic (+276/‑421)	Nizo2877_0724 → / → Nizo2877_0725	Kup system potassium uptake protein/ABC‑type nitrate/sulfonate/bicarbonate transport system periplasmic component
Total Mutation Frequency			0.4416	1.973	4.2776	3.8284	0.701	1.1278	2.1585	2.171	1.7117	1.5784	2.2132	2.801
Total Mutation Count			3	10	11	8	8	8	11	6	7	6	10	10
